# Supplementary material for: Enhancing tobacco quality and flavor through cold plasma treatment: structural, chemical, and sensory modifications
Source: Front Mol Biosci. 2025 Nov 26;12:1724715. doi: 10.3389/fmolb.2025.1724715 (PMC12689384; doi:10.3389/fmolb.2025.1724715)
Supplement: Supplementary file 1 [file DataSheet1.xlsx]

## Sheet: Sheet1
Ion No.	Classification	mz	Ion Mode	Int-SL	Int-CP-SL	Int-SL-KM	Int-CP-SL-KM	tR-SL (min)	tR-CP-SL (min)	tR-SL-KM (min)	tR-CP-SL-KM (min)
1	No Significant Changes in SL and SL-KM	209.143	pos	3329	1850	144942	100688	5.75977	5.76	5.98343	5.95555
2	No Significant Changes in SL and SL-KM	209.147	pos	3600	2431	146869	103243	5.75977	5.74603	5.98343	5.95555
3	No Significant Changes in SL and SL-KM	219.134	pos	3857	6482	26359	21684	12.677	12.6772	12.705	12.7747
4	No Significant Changes in SL and SL-KM	219.134	pos	5344	6482	26359	21684	12.677	12.6772	12.705	12.7747
5	No Significant Changes in SL and SL-KM	219.137	pos	5344	6482	26359	21684	12.677	12.6772	12.705	12.7747
6	No Significant Changes in SL and SL-KM	219.137	pos	8496	7740	27012	27960	12.677	12.6772	12.705	12.7747
7	No Significant Changes in SL and SL-KM	219.139	pos	3857	6482	26359	21684	12.677	12.6772	12.705	12.7747
8	No Significant Changes in SL and SL-KM	321.243	pos	2041	1548	414734	282031	25.0445	22.3472	20.3352	20.4048
9	No Significant Changes in SL and SL-KM	321.246	pos	2041	1548	414734	282031	25.0445	22.3472	20.3352	20.4048
10	No Significant Changes in SL and SL-KM	321.256	pos	1660	1548	375446	266822	25.0445	22.3472	20.3352	20.4048
11	No Significant Changes in SL and SL-KM	337.325	pos	7781	4433	58034	30993	25.4917	25.4913	25.3799	25.4773
12	No Significant Changes in SL and SL-KM	337.329	pos	7781	4557	60664	30993	25.4917	25.4913	25.3799	25.4773
13	No Significant Changes in SL and SL-KM	342.335	pos	28731	23880	62122	34395	19.0634	19.0772	18.9657	19.1052
14	No Significant Changes in SL and SL-KM	342.342	pos	17640	13418	18158	18811	19.0774	19.0772	19.0775	19.1052
15	No Significant Changes in SL and SL-KM	360.164	pos	1837	1915	2580314	1901575	0.910767	0.9109	0.896867	0.896883
16	No Significant Changes in SL and SL-KM	364.314	pos	3141	2327	25982	13763	17.1908	17.2327	17.2188	17.3165
17	No Significant Changes in SL and SL-KM	364.319	pos	3141	2327	25982	13763	17.1908	17.2327	17.2188	17.3165
18	No Significant Changes in SL and SL-KM	366.332	pos	67882	47170	5352	5140	18.2809	18.2807	18.267	18.3506
19	No Significant Changes in SL and SL-KM	366.335	pos	52914	33411	4148	4248	18.2809	18.3087	18.3089	18.3506
20	No Significant Changes in SL and SL-KM	366.342	pos	103744	75847	9099	6366	18.2809	18.2807	18.239	18.3506
21	No Significant Changes in SL and SL-KM	368.312	pos	1605	806	221106	218395	23.4234	21.0756	18.6024	18.6301
22	No Significant Changes in SL and SL-KM	368.325	pos	1222	1031	199540	166405	18.2809	18.2667	18.6024	18.6301
23	No Significant Changes in SL and SL-KM	368.326	pos	2488	1255	222311	222144	23.4234	18.2667	18.6024	18.6301
24	No Significant Changes in SL and SL-KM	368.36	pos	12500	10699	3183	2225	19.5106	19.5244	19.5246	19.5384
25	No Significant Changes in SL and SL-KM	369.338	pos	2445	1330	39880	22028	19.4687	19.5244	18.5744	18.6161
26	No Significant Changes in SL and SL-KM	385.374	pos	2106	1504	1498	1160	19.1333	19.1611	19.1614	19.1891
27	No Significant Changes in SL and SL-KM	412.227	pos	3730	1933	5658	4896	17.1908	17.3724	14.3121	14.4518
28	No Significant Changes in SL and SL-KM	425.385	pos	2132	1972	14553	9244	21.0757	21.0196	21.3553	21.3829
29	No Significant Changes in SL and SL-KM	428.189	pos	1534	2281	38011	55147	7.28295	7.28335	6.96155	6.03937
30	No Significant Changes in SL and SL-KM	428.205	pos	2467	3873	6680	6494	7.28295	7.28335	7.28298	7.28313
31	No Significant Changes in SL and SL-KM	432.256	pos	2396	2117	35893	67311	6.84978	6.85013	6.8498	6.83595
32	No Significant Changes in SL and SL-KM	496.315	pos	340521	181362	389333	239043	18.0712	18.0292	18.0294	18.0292
33	No Significant Changes in SL and SL-KM	497.327	pos	456198	356696	357772	253930	18.0712	18.0152	18.0294	18.0292
34	No Significant Changes in SL and SL-KM	497.333	pos	702090	605565	532455	369050	18.0572	18.0152	18.0294	18.0572
35	No Significant Changes in SL and SL-KM	497.339	pos	7329	5718	6032	7841	17.3166	17.3445	14.843	17.3444
36	No Significant Changes in SL and SL-KM	497.343	pos	522029	487815	518011	288753	18.0572	18.0152	18.0294	18.0572
37	No Significant Changes in SL and SL-KM	497.356	pos	522029	487815	490595	259753	18.0572	18.0152	18.0294	18.0572
38	No Significant Changes in SL and SL-KM	497.393	pos	1215	1357	2231	3319	18.0712	18.0432	17.9875	21.1733
39	No Significant Changes in SL and SL-KM	500.303	pos	2369	1323	3710	6122	16.3662	16.3663	13.8369	13.8089
40	No Significant Changes in SL and SL-KM	502.345	pos	15073	10726	20808	10532	17.3305	17.3305	14.7871	14.6753
41	No Significant Changes in SL and SL-KM	504.353	pos	3754	2607	105037	79593	18.5743	18.644	12.8727	12.8446
42	No Significant Changes in SL and SL-KM	510.385	pos	1633	1448	1742	1425	19.1333	19.1332	18.9657	19.0353
43	No Significant Changes in SL and SL-KM	518.271	pos	1039	1021	2698	1385	16.3382	16.3523	11.7967	11.7966
44	No Significant Changes in SL and SL-KM	519.303	pos	1099	1305	1607	1072	18.0432	18.0152	18.0434	18.0711
45	No Significant Changes in SL and SL-KM	519.333	pos	1339	1794	98383	80634	13.9486	13.9207	11.6429	11.6429
46	No Significant Changes in SL and SL-KM	519.336	pos	1339	1794	98383	80634	13.9486	13.9207	11.6429	11.6429
47	No Significant Changes in SL and SL-KM	520.216	pos	3555	3157	1148	1179	17.0091	17.107	11.1959	11.4193
48	No Significant Changes in SL and SL-KM	520.246	pos	1014	582	50609	39876	16.9253	16.9253	10.2316	10.2314
49	No Significant Changes in SL and SL-KM	520.246	pos	7760	4217	1141	1658	17.3725	17.3584	11.2657	10.972
50	No Significant Changes in SL and SL-KM	520.259	pos	7937	4217	50609	39876	17.3864	17.3584	10.2316	10.2314
51	No Significant Changes in SL and SL-KM	520.279	pos	3466	4024	91823	67319	17.0231	17.0371	8.82023	8.77825
52	No Significant Changes in SL and SL-KM	520.312	pos	10506	7619	8172	7770	15.9329	15.8912	11.9784	11.9643
53	No Significant Changes in SL and SL-KM	520.323	pos	11201822	12736953	303732	232467	17.3864	17.3584	17.3166	17.3584
54	No Significant Changes in SL and SL-KM	520.325	pos	16832881	13707304	406823	251535	17.3864	17.3584	17.3166	17.3584
55	No Significant Changes in SL and SL-KM	520.326	pos	11201822	13139042	303732	232467	17.3864	17.3584	17.3166	17.3584
56	No Significant Changes in SL and SL-KM	520.328	pos	16832881	13707304	406823	251535	17.3864	17.3584	17.3166	17.3584
57	No Significant Changes in SL and SL-KM	520.335	pos	13142788	16232747	345125	261131	17.3864	17.3584	17.3166	17.3724
58	No Significant Changes in SL and SL-KM	520.335	pos	13142788	16232747	345125	261131	17.3864	17.3584	17.3166	17.3724
59	No Significant Changes in SL and SL-KM	520.339	pos	13014461	11253393	338567	189641	17.3864	17.3584	17.3166	17.3724
60	No Significant Changes in SL and SL-KM	521.232	pos	1976	1948	3136	1739	16.9393	17.079	12.9007	11.3914
61	No Significant Changes in SL and SL-KM	521.247	pos	5433	3509	38824	36456	17.3585	17.3724	9.56082	9.54673
62	No Significant Changes in SL and SL-KM	521.34	pos	6373576	5500733	106986	79496	17.3864	17.2606	17.3166	17.3584
63	No Significant Changes in SL and SL-KM	521.347	pos	4268974	3778825	103807	69423	17.3864	17.2606	17.3166	17.3584
64	No Significant Changes in SL and SL-KM	521.355	pos	6392674	5461895	105070	68755	17.3864	17.2606	17.3166	17.3584
65	No Significant Changes in SL and SL-KM	522.23	pos	1507	1488	1110	1017	17.2327	17.3724	12.9146	12.7747
66	No Significant Changes in SL and SL-KM	522.377	pos	1221741	1008848	228321	120957	18.5883	18.672	18.6164	18.658
67	No Significant Changes in SL and SL-KM	522.387	pos	301368	238801	51129	31904	18.5883	18.672	18.6164	18.658
68	No Significant Changes in SL and SL-KM	523.359	pos	650935	609821	119564	96172	18.6442	18.63	18.6303	18.658
69	No Significant Changes in SL and SL-KM	524.354	pos	388702	329970	351384	274517	20.2933	20.307	20.2793	20.3209
70	No Significant Changes in SL and SL-KM	524.354	pos	390711	329970	351384	274517	20.2933	20.307	20.2793	20.3209
71	No Significant Changes in SL and SL-KM	524.355	pos	301281	281726	326160	238276	20.2933	20.307	20.2793	20.3209
72	No Significant Changes in SL and SL-KM	524.357	pos	81493	69790	17623	9989	18.6442	18.658	18.6024	18.658
73	No Significant Changes in SL and SL-KM	524.365	pos	416686	377871	403798	272207	20.2933	20.307	20.2793	20.307
74	No Significant Changes in SL and SL-KM	524.365	pos	519175	435831	430252	278519	20.2933	20.307	20.2793	20.307
75	No Significant Changes in SL and SL-KM	524.366	pos	63016	56095	13873	9111	18.6442	18.658	18.6024	18.658
76	No Significant Changes in SL and SL-KM	524.371	pos	519175	435831	430252	278519	20.2933	20.307	20.2793	20.307
77	No Significant Changes in SL and SL-KM	524.39	pos	149399	130829	118280	63178	20.2793	20.2931	20.2793	20.307
78	No Significant Changes in SL and SL-KM	524.391	pos	164565	133577	124890	63178	20.2793	20.2931	20.2793	20.307
79	No Significant Changes in SL and SL-KM	524.397	pos	164565	130829	124890	63178	20.2793	20.2931	20.2793	20.307
80	No Significant Changes in SL and SL-KM	525.354	pos	78718	61626	77638	43519	20.2933	20.307	20.2653	20.3209
81	No Significant Changes in SL and SL-KM	525.364	pos	120313	104492	109825	67462	20.2933	20.321	20.2793	20.3209
82	No Significant Changes in SL and SL-KM	525.371	pos	127410	111580	113036	69658	20.2933	20.321	20.2793	20.307
83	No Significant Changes in SL and SL-KM	525.379	pos	120537	107262	109825	67462	20.2933	20.321	20.2793	20.3209
84	No Significant Changes in SL and SL-KM	534.323	pos	2361	2447	11470	8597	13.0822	13.0404	13.0684	13.0962
85	No Significant Changes in SL and SL-KM	536.319	pos	4515	4262	1271	1004	13.9067	13.9068	13.8509	13.8648
86	No Significant Changes in SL and SL-KM	537.339	pos	2957	3169	1050	1206	13.7529	13.795	13.809	13.753
87	No Significant Changes in SL and SL-KM	537.339	pos	2957	3169	1050	1206	13.7529	13.795	13.809	13.753
88	No Significant Changes in SL and SL-KM	539.307	pos	1935	1774	62983	41006	17.3166	17.3584	8.28917	8.2612
89	No Significant Changes in SL and SL-KM	540.305	pos	3874	7376	17324	8955	16.1845	16.0449	15.8772	15.933
90	No Significant Changes in SL and SL-KM	540.305	pos	3671	6269	17324	8955	16.0727	16.0449	15.8772	15.933
91	No Significant Changes in SL and SL-KM	542.292	pos	6627	4862	6293	4167	16.9253	16.9253	12.705	12.7328
92	No Significant Changes in SL and SL-KM	542.295	pos	3203	2091	10749	8093	16.8833	16.8973	12.0901	11.9643
93	No Significant Changes in SL and SL-KM	542.295	pos	1346	921	8172	9746	16.7016	16.6319	10.9582	10.8602
94	No Significant Changes in SL and SL-KM	542.318	pos	144527	75241	2106	1680	17.3864	17.3584	17.3026	17.3444
95	No Significant Changes in SL and SL-KM	542.319	pos	292126	238146	3346	2157	17.3864	17.3584	17.3026	17.3444
96	No Significant Changes in SL and SL-KM	542.326	pos	292126	238146	3474	2157	17.3864	17.3584	17.3026	17.3444
97	No Significant Changes in SL and SL-KM	543.317	pos	56695	38840	15112	7920	17.3166	17.2886	12.16	12.0062
98	No Significant Changes in SL and SL-KM	544.347	pos	1394	1020	7119	7513	17.2048	17.1628	17.0511	17.1768
99	No Significant Changes in SL and SL-KM	544.348	pos	1525	1144	7119	7513	17.2048	17.1628	17.0511	17.1768
100	No Significant Changes in SL and SL-KM	545.505	pos	1956	1402	1245	863	25.1563	25.1279	25.1145	25.1139
101	No Significant Changes in SL and SL-KM	548.285	pos	1002	1030	5931	3589	17.2188	17.1908	11.8246	12.4114
102	No Significant Changes in SL and SL-KM	550.287	pos	1573	1185	1994	1291	13.6132	13.4736	13.25	14.0605
103	No Significant Changes in SL and SL-KM	550.313	pos	16884	16812	2196	2444	13.5293	13.5993	13.4736	13.2919
104	No Significant Changes in SL and SL-KM	550.316	pos	18407	23467	2296	2444	13.5153	13.5993	13.292	13.2919
105	No Significant Changes in SL and SL-KM	550.317	pos	14039	19536	2137	2444	13.5153	13.5993	13.292	13.2919
106	No Significant Changes in SL and SL-KM	550.383	pos	13683	11712	1820	1034	20.7683	20.7681	20.7544	20.8659
107	No Significant Changes in SL and SL-KM	550.387	pos	12130	11712	1820	1034	20.7683	20.7681	20.7544	20.8659
108	No Significant Changes in SL and SL-KM	550.389	pos	13683	11712	1820	1034	20.7683	20.7681	20.7544	20.8659
109	No Significant Changes in SL and SL-KM	552.295	pos	4206	5376	68442	40675	14.3538	14.3539	10.4133	10.5668
110	No Significant Changes in SL and SL-KM	552.316	pos	198917	227927	3319	3528	14.3818	14.3679	11.3496	11.7127
111	No Significant Changes in SL and SL-KM	553.318	pos	22886	22889	1788	1159	14.3538	14.3679	13.9627	14.0325
112	No Significant Changes in SL and SL-KM	553.377	pos	1015	661	7305	5141	23.1299	22.7804	22.2218	22.7942
113	No Significant Changes in SL and SL-KM	574.281	pos	1236	1002	5896	3193	17.2467	17.3864	11.8526	11.8665
114	No Significant Changes in SL and SL-KM	576.264	pos	3650	3145	1036	1140	17.3445	17.4004	12.0063	12.0062
115	No Significant Changes in SL and SL-KM	586.482	pos	1071	613	2005	2064	22.529	22.5568	22.8226	22.2912
116	No Significant Changes in SL and SL-KM	604.301	pos	3307	2750	107145	96776	17.2188	17.2746	10.3713	10.0778
117	No Significant Changes in SL and SL-KM	617.267	pos	1717	1351	94672	103970	17.3166	17.3305	14.3121	14.34
118	No Significant Changes in SL and SL-KM	617.479	pos	1183	1325	2247	2563	22.1238	21.8581	22.1658	21.9278
119	No Significant Changes in SL and SL-KM	627.275	pos	4006	2507	23589	16710	17.3585	17.3305	12.705	12.7887
120	No Significant Changes in SL and SL-KM	627.277	pos	2664	3038	23936	16710	17.2188	17.3305	12.705	12.7887
121	No Significant Changes in SL and SL-KM	628.314	pos	1189	1166	4205	3157	17.1768	17.2048	11.8107	11.7547
122	No Significant Changes in SL and SL-KM	633.29	pos	1303	2003	1100	756	17.2467	17.3864	13.7112	12.5511
123	No Significant Changes in SL and SL-KM	641.248	pos	3839	1994	1128	764	17.065	17.2606	12.5234	12.3555
124	No Significant Changes in SL and SL-KM	642.271	pos	1244	753	1287	1852	16.9672	17.0092	10.8185	10.7485
125	No Significant Changes in SL and SL-KM	662.436	pos	2988	3326	1187	665	18.6721	18.672	18.6303	18.644
126	No Significant Changes in SL and SL-KM	678.443	pos	3723	5817	2140	1439	19.3709	19.3707	19.2173	19.175
127	No Significant Changes in SL and SL-KM	678.444	pos	2035	3458	1133	912	19.3709	19.3707	19.4269	19.3567
128	No Significant Changes in SL and SL-KM	678.45	pos	2035	3458	1133	706	19.3709	19.3707	19.4269	19.3567
129	No Significant Changes in SL and SL-KM	688.464	pos	23075	22674	1993	1012	20.447	20.4747	20.419	20.4188
130	No Significant Changes in SL and SL-KM	689.475	pos	3938	3577	1144	663	20.6984	20.6703	20.6426	20.6842
131	No Significant Changes in SL and SL-KM	691.434	pos	27933	42305	1047	1572	18.9376	18.9375	18.826	19.1331
132	No Significant Changes in SL and SL-KM	691.436	pos	27933	42305	1047	1572	18.9376	18.9375	18.826	19.1331
133	No Significant Changes in SL and SL-KM	692.442	pos	6193	10080	1269	1101	18.9376	18.9235	18.812	18.9514
134	No Significant Changes in SL and SL-KM	700.445	pos	60960	112302	1180	1345	20.5168	20.5306	20.1395	20.0275
135	No Significant Changes in SL and SL-KM	717.527	pos	1105	1514	2389	3812	22.529	22.3752	22.1798	22.6824
136	No Significant Changes in SL and SL-KM	740.484	pos	223407	446417	3086	1853	22.3334	22.3333	21.2715	21.858
137	No Significant Changes in SL and SL-KM	765.53	pos	1004	920	2232	1763	23.8985	22.3612	23.4654	22.92
138	No Significant Changes in SL and SL-KM	794.521	pos	21708	16089	1859	1364	23.3395	23.3533	23.3536	23.2693
139	No Significant Changes in SL and SL-KM	797.551	pos	456417	410577	2291	2768	24.5973	24.6669	24.765	24.3453
140	No Significant Changes in SL and SL-KM	797.552	pos	456417	410577	2291	2768	24.5973	24.6669	24.765	24.3453
141	No Significant Changes in SL and SL-KM	797.556	pos	456417	410577	2291	2768	24.5973	24.6669	24.765	24.3453
142	No Significant Changes in SL and SL-KM	797.567	pos	413573	709060	5829	9998	24.5973	27.4896	25.31	23.94
143	No Significant Changes in SL and SL-KM	814.528	pos	52190	50809	17212	11619	24.7091	24.7786	24.9468	25.044
144	No Significant Changes in SL and SL-KM	815.535	pos	16108	11993	6901	4576	24.737	24.7786	24.9468	24.9742
145	No Significant Changes in SL and SL-KM	816.516	pos	4318	2501	1494	2001	24.8209	25.0441	24.9328	24.9323
146	No Significant Changes in SL and SL-KM	816.544	pos	6227	5498	1441	1044	24.3877	24.4432	24.6672	24.4431
147	No Significant Changes in SL and SL-KM	827.684	pos	6337	3663	4879	4554	22.6408	22.0957	22.2078	22.1654
148	No Significant Changes in SL and SL-KM	827.684	pos	1797	3004	1885	2822	21.6766	21.7184	21.6628	21.7043
149	No Significant Changes in SL and SL-KM	827.698	pos	17371	31789	14800	12502	22.9622	22.8503	22.0959	22.892
150	No Significant Changes in SL and SL-KM	837.52	pos	1861	1908	2470	1364	23.8287	23.3393	23.158	23.2273
151	No Significant Changes in SL and SL-KM	841.683	pos	1547	865	4974	2869	19.8741	19.748	19.8741	19.8179
152	No Significant Changes in SL and SL-KM	841.687	pos	1547	865	4974	2869	19.8741	19.748	19.8741	19.8179
153	No Significant Changes in SL and SL-KM	842.506	pos	19931	38957	1016	706	19.8741	19.9157	19.8041	19.4545
154	No Significant Changes in SL and SL-KM	369.346	neg	5000	4885	4295	4041	25.3814	25.3814	25.5054	25.3954
155	No Significant Changes in SL and SL-KM	456.186	neg	2030	2493	5978	8934	17.3583	17.3996	14.422	14.4636
156	No Significant Changes in SL and SL-KM	456.191	neg	2841	2872	2710	3047	17.3583	17.3996	14.422	14.4498
157	No Significant Changes in SL and SL-KM	481.31	neg	2031	1236	2324	1441	18.0751	18.0613	18.0338	18.0616
158	No Significant Changes in SL and SL-KM	555.288	neg	2013	2902	2024	3845	17.3996	17.3721	11.1549	19.316
159	No Significant Changes in SL and SL-KM	563.287	neg	2394	2360	2407	2731	16.3933	16.3657	11.8579	12.0236
160	No Significant Changes in SL and SL-KM	563.311	neg	62068	64034	9413	6485	16.0762	16.1452	16.1728	11.6238
161	No Significant Changes in SL and SL-KM	564.325	neg	4408415	3699724	73189	66936	17.3721	17.3583	17.3583	17.3723
162	No Significant Changes in SL and SL-KM	564.333	neg	4408415	3699724	75392	66936	17.3721	17.3583	17.3583	17.3723
163	No Significant Changes in SL and SL-KM	565.336	neg	1445125	1164263	39565	19895	17.3721	17.3583	17.3583	17.3723
164	No Significant Changes in SL and SL-KM	568.367	neg	78385	80063	90993	47837	20.3359	20.3221	20.3084	20.2948
165	No Significant Changes in SL and SL-KM	579.273	neg	4000	3556	28356	15852	16.3382	16.3244	9.94177	9.91442
166	No Significant Changes in SL and SL-KM	579.276	neg	4000	3556	10833	5443	16.3382	16.3244	11.6098	11.6238
167	No Significant Changes in SL and SL-KM	579.279	neg	4000	3556	5283	3528	16.3382	16.3244	12.3542	17.2896
168	No Significant Changes in SL and SL-KM	667.295	neg	3036	1782	243460	145962	17.3859	17.3583	15.0286	14.9874
169	No Significant Changes in SL and SL-KM	667.296	neg	3036	1782	242270	137610	17.3859	17.3583	15.0286	14.9874
170	No Significant Changes in SL and SL-KM	668.29	neg	1719	1624	82905	49860	18.6679	18.6265	15.0286	14.9874
171	Consistent Decrease in SL and SL-KM	253.178	pos	1334	0	5490	1187	17.4004	0	15.7374	15.8911
172	Consistent Decrease in SL and SL-KM	255.158	pos	1046	0	3856	1651	13.8088	0	13.6692	13.7391
173	Consistent Decrease in SL and SL-KM	274.091	pos	1047	0	11129	5544	4.94923	0	5.84367	5.8437
174	Consistent Decrease in SL and SL-KM	274.095	pos	1047	0	11129	5544	4.94923	0	5.84367	5.8437
175	Consistent Decrease in SL and SL-KM	275.201	pos	1001	0	22455	4824	21.5369	0	21.2296	22.892
176	Consistent Decrease in SL and SL-KM	301.29	pos	3475	1617	5764	0	21.5649	21.5926	21.523	0
177	Consistent Decrease in SL and SL-KM	310.309	pos	12066	0	187271	47245	25.1563	25.1559	25.0865	25.1558
178	Consistent Decrease in SL and SL-KM	310.31	pos	11966	0	187271	47245	25.1563	25.1559	25.0865	25.1558
179	Consistent Decrease in SL and SL-KM	310.311	pos	11966	0	186415	47245	25.1563	25.1699	25.0865	25.1558
180	Consistent Decrease in SL and SL-KM	311.315	pos	2241	0	40838	4557	25.1563	25.1419	25.0865	25.1558
181	Consistent Decrease in SL and SL-KM	323.257	pos	10519	3410	6990	682	23.4374	23.3952	23.3536	23.4789
182	Consistent Decrease in SL and SL-KM	323.258	pos	10519	3410	6990	682	23.4374	23.3952	23.3536	23.4789
183	Consistent Decrease in SL and SL-KM	324.237	pos	2032	0	14747	7089	4.20867	0	4.3065	4.29263
184	Consistent Decrease in SL and SL-KM	324.26	pos	1649	0	1241	0	23.4234	0	23.3536	0
185	Consistent Decrease in SL and SL-KM	328.318	pos	2179	0	5573	0	24.0383	24.0939	23.9685	0
186	Consistent Decrease in SL and SL-KM	328.319	pos	2179	0	9819	0	24.0383	0	23.9685	0
187	Consistent Decrease in SL and SL-KM	328.319	pos	2179	0	9819	0	24.0383	0	23.9685	0
188	Consistent Decrease in SL and SL-KM	338.292	pos	2149	0	9359	3440	26.945	26.9586	26.7773	26.9585
189	Consistent Decrease in SL and SL-KM	338.382	pos	10766	0	43981	15400	26.917	0	26.7913	26.9306
190	Consistent Decrease in SL and SL-KM	339.367	pos	44177	0	204807	84359	26.917	26.9586	26.7634	26.9166
191	Consistent Decrease in SL and SL-KM	340.335	pos	12527	0	126001	47289	26.917	26.9586	26.7634	26.9445
192	Consistent Decrease in SL and SL-KM	341.345	pos	1550	0	20416	8044	26.917	0	26.7634	26.9445
193	Consistent Decrease in SL and SL-KM	347.313	pos	2220	0	2068	0	23.8426	0	23.717	23.7304
194	Consistent Decrease in SL and SL-KM	352.319	pos	25087	0	185325	50234	22.3055	22.3752	22.2497	22.3331
195	Consistent Decrease in SL and SL-KM	352.322	pos	24226	0	185325	41965	22.3055	22.3752	22.2497	22.3331
196	Consistent Decrease in SL and SL-KM	352.322	pos	20808	0	164881	41965	22.3055	22.3752	22.2497	22.3331
197	Consistent Decrease in SL and SL-KM	352.338	pos	18859	0	150656	21184	22.3055	22.3752	22.2497	22.3331
198	Consistent Decrease in SL and SL-KM	353.313	pos	4321	0	41212	2853	22.3055	22.2494	22.2497	22.2213
199	Consistent Decrease in SL and SL-KM	353.324	pos	4321	0	41212	2853	22.3055	22.2494	22.2497	22.2213
200	Consistent Decrease in SL and SL-KM	353.324	pos	4321	0	38823	2853	22.3055	22.2494	22.2497	22.2213
201	Consistent Decrease in SL and SL-KM	353.34	pos	1359	0	20125	0	22.3055	22.2355	22.2637	0
202	Consistent Decrease in SL and SL-KM	355.261	pos	1811	0	6707	1576	22.9482	22.2494	17.8896	17.8056
203	Consistent Decrease in SL and SL-KM	364.327	pos	2620	625	24353	8509	17.1908	17.0231	17.2188	17.2745
204	Consistent Decrease in SL and SL-KM	367.3	pos	1563	0	6969	1147	21.1176	22.5428	20.2933	20.3908
205	Consistent Decrease in SL and SL-KM	367.305	pos	1563	0	6969	1291	21.1176	22.5428	20.2933	20.3908
206	Consistent Decrease in SL and SL-KM	367.312	pos	1563	0	6602	1518	21.1176	21.2432	20.3492	20.3908
207	Consistent Decrease in SL and SL-KM	368.315	pos	1391	242	3924	1197	23.4234	21.0756	24.0523	20.0833
208	Consistent Decrease in SL and SL-KM	370.364	pos	10098	4321	12723	0	20.9919	20.9777	20.9361	0
209	Consistent Decrease in SL and SL-KM	370.37	pos	5685	1597	3047	0	21.1037	21.0756	21.0619	0
210	Consistent Decrease in SL and SL-KM	379.223	pos	9240	0	2395	0	24.3038	24.3036	24.3318	24.3314
211	Consistent Decrease in SL and SL-KM	379.246	pos	1613	0	4607	682	24.3317	0	24.3318	24.4152
212	Consistent Decrease in SL and SL-KM	380.282	pos	13368	0	50301	14292	26.6935	26.6931	25.4358	25.5052
213	Consistent Decrease in SL and SL-KM	387.335	pos	1124	448	607156	216312	23.5212	22.3193	23.4654	23.5069
214	Consistent Decrease in SL and SL-KM	394.233	pos	4262	2002	2326	0	25.0725	25.1	22.3755	25.072
215	Consistent Decrease in SL and SL-KM	395.367	pos	7202	0	6364	0	22.4452	23.8145	23.6052	22.5706
216	Consistent Decrease in SL and SL-KM	398.337	pos	3231	0	15137	0	18.7979	18.8537	16.8833	0
217	Consistent Decrease in SL and SL-KM	414.345	pos	56214	22330	54478	0	17.6659	17.6519	24.2061	24.2475
218	Consistent Decrease in SL and SL-KM	414.359	pos	64419	23942	9890	1990	17.6659	17.6519	24.1362	24.0937
219	Consistent Decrease in SL and SL-KM	415.377	pos	3805	0	5211	2530	25.0725	25.1978	25.2122	25.1837
220	Consistent Decrease in SL and SL-KM	417.367	pos	2720	0	3551	0	25.1144	0	25.2821	25.2817
221	Consistent Decrease in SL and SL-KM	424.346	pos	1147	0	7260	0	23.8287	0	23.8148	23.7863
222	Consistent Decrease in SL and SL-KM	429.339	pos	2155	0	4183	0	23.102	23.1297	23.0601	0
223	Consistent Decrease in SL and SL-KM	430.335	pos	2420	863	4457	376	22.6547	22.2774	23.0462	18.8676
224	Consistent Decrease in SL and SL-KM	430.339	pos	1079	0	2751	0	22.9482	0	22.9483	0
225	Consistent Decrease in SL and SL-KM	438.376	pos	1407	337	4013	0	20.9639	20.5445	19.6923	0
226	Consistent Decrease in SL and SL-KM	440.378	pos	1031	0	2831	0	26.3023	0	26.3162	0
227	Consistent Decrease in SL and SL-KM	445.394	pos	13880	1861	5069	0	22.9342	22.0817	21.3414	23.1994
228	Consistent Decrease in SL and SL-KM	445.397	pos	13880	1861	5069	0	22.9342	22.0817	21.3414	23.1994
229	Consistent Decrease in SL and SL-KM	446.363	pos	5753	0	42705	7952	25.9109	0	26.2044	26.3576
230	Consistent Decrease in SL and SL-KM	446.364	pos	35546	3907	10940	682	23.074	22.7245	24.4157	24.4851
231	Consistent Decrease in SL and SL-KM	446.372	pos	5753	0	42705	7952	25.9109	0	26.2044	26.3576
232	Consistent Decrease in SL and SL-KM	450.356	pos	1626	0	2254	0	25.8411	0	25.841	25.8545
233	Consistent Decrease in SL and SL-KM	452.375	pos	2284	0	1529	0	23.4933	23.521	23.4234	0
234	Consistent Decrease in SL and SL-KM	471.378	pos	3569	0	95195	29238	26.8751	0	26.8752	27.0144
235	Consistent Decrease in SL and SL-KM	481.366	pos	2709	0	65013	7306	18.9656	26.1341	24.7232	24.9602
236	Consistent Decrease in SL and SL-KM	496.32	pos	3142	1194	5878	1832	18.3507	18.3087	18.3369	21.7323
237	Consistent Decrease in SL and SL-KM	497.415	pos	4419	0	5092	0	23.8846	0	24.0244	0
238	Consistent Decrease in SL and SL-KM	503.323	pos	6368	0	11952	0	17.1908	17.3305	14.8011	14.5915
239	Consistent Decrease in SL and SL-KM	503.336	pos	6368	0	6848	0	17.1908	17.3305	14.8011	14.5915
240	Consistent Decrease in SL and SL-KM	515.401	pos	30170	0	37593	0	24.0243	23.1996	25.1564	26.4973
241	Consistent Decrease in SL and SL-KM	515.401	pos	30170	13239	37593	0	24.0243	23.1996	25.1564	25.2117
242	Consistent Decrease in SL and SL-KM	515.403	pos	3902	682	1833	0	23.7029	23.7027	23.7589	0
243	Consistent Decrease in SL and SL-KM	515.404	pos	31064	8382	4141	0	23.5072	23.1996	23.4934	0
244	Consistent Decrease in SL and SL-KM	515.406	pos	4013	1704	21957	0	24.2199	24.052	24.234	0
245	Consistent Decrease in SL and SL-KM	515.407	pos	15667	2352	1395	0	22.8784	22.7664	22.1239	0
246	Consistent Decrease in SL and SL-KM	515.427	pos	1735	0	6148	0	24.6253	24.6669	24.6952	24.7366
247	Consistent Decrease in SL and SL-KM	517.415	pos	4042	0	5978	0	23.5631	22.2075	24.1781	22.2912
248	Consistent Decrease in SL and SL-KM	520.284	pos	7437	1981	1616	674	17.4144	17.3864	17.3585	17.3025
249	Consistent Decrease in SL and SL-KM	524.392	pos	9639	4016	4602	1255	19.8741	19.8599	19.8461	19.8598
250	Consistent Decrease in SL and SL-KM	525.436	pos	1078	0	2840	0	26.0367	0	26.0786	0
251	Consistent Decrease in SL and SL-KM	526.422	pos	5221	0	1312	0	22.529	0	22.571	0
252	Consistent Decrease in SL and SL-KM	527.381	pos	1170	578	2602	1043	20.2933	20.2651	20.2793	20.265
253	Consistent Decrease in SL and SL-KM	528.456	pos	2717	917	5614	1290	22.1657	22.2355	23.144	23.2413
254	Consistent Decrease in SL and SL-KM	531.442	pos	1993	912	1337	0	23.7728	22.9621	23.6052	0
255	Consistent Decrease in SL and SL-KM	532.439	pos	2092	0	5597	0	23.8566	0	23.6192	0
256	Consistent Decrease in SL and SL-KM	532.472	pos	2219	1084	1989	0	23.4933	22.8503	24.4996	0
257	Consistent Decrease in SL and SL-KM	532.472	pos	2219	1084	1989	0	23.4933	22.8503	24.4996	0
258	Consistent Decrease in SL and SL-KM	534.326	pos	43756	21782	15425	3794	14.3818	14.3679	14.326	14.3958
259	Consistent Decrease in SL and SL-KM	540.311	pos	2314	280	8284	2020	16.3941	16.4082	16.8833	16.9671
260	Consistent Decrease in SL and SL-KM	542.473	pos	1115	274	2184	707	22.5988	21.7324	21.3414	21.4248
261	Consistent Decrease in SL and SL-KM	546.349	pos	3324	1624	2114	874	20.2793	20.2791	20.2793	20.265
262	Consistent Decrease in SL and SL-KM	547.274	pos	2425	976	16109	3130	17.4004	17.3584	10.9862	11.2376
263	Consistent Decrease in SL and SL-KM	551.479	pos	2979	0	8387	0	26.6655	0	26.7074	0
264	Consistent Decrease in SL and SL-KM	551.5	pos	3832	0	2903	0	24.5274	0	24.4996	0
265	Consistent Decrease in SL and SL-KM	552.399	pos	12348	1999	46059	10693	22.8224	22.8503	22.8226	22.7802
266	Consistent Decrease in SL and SL-KM	552.405	pos	12348	4992	42873	10693	22.8224	22.7944	22.8226	22.7802
267	Consistent Decrease in SL and SL-KM	552.415	pos	11245	4992	38735	8291	22.7945	22.7944	22.8086	22.7802
268	Consistent Decrease in SL and SL-KM	553.381	pos	1676	0	11339	1364	22.8224	22.7385	22.7946	22.2772
269	Consistent Decrease in SL and SL-KM	553.398	pos	2005	395	9842	2046	22.7945	22.8084	22.7946	22.7942
270	Consistent Decrease in SL and SL-KM	553.424	pos	1054	388	11217	2663	22.7945	22.8223	22.8366	22.7942
271	Consistent Decrease in SL and SL-KM	553.427	pos	1054	388	10786	2663	22.7945	22.8223	22.8366	22.7942
272	Consistent Decrease in SL and SL-KM	553.447	pos	3292	0	64919	9064	26.4839	0	26.2044	26.2598
273	Consistent Decrease in SL and SL-KM	559.27	pos	2095	0	5713	1533	17.3725	0	16.8833	11.6848
274	Consistent Decrease in SL and SL-KM	562.313	pos	1571	507	5520	944	17.3305	17.0371	12.4674	12.4673
275	Consistent Decrease in SL and SL-KM	562.326	pos	1164	485	5520	0	17.2467	17.0371	12.4674	0
276	Consistent Decrease in SL and SL-KM	565.45	pos	1011	0	3775	845	23.0041	22.7525	18.5046	22.8501
277	Consistent Decrease in SL and SL-KM	565.463	pos	1041	0	6519	1558	23.0041	22.7525	22.3894	22.8501
278	Consistent Decrease in SL and SL-KM	573.431	pos	5909	0	6709	0	24.9467	24.9323	24.9188	0
279	Consistent Decrease in SL and SL-KM	573.434	pos	4098	0	13122	4221	26.3023	26.2878	25.9947	25.9663
280	Consistent Decrease in SL and SL-KM	573.44	pos	11441	0	17333	0	25.9529	26.2878	25.9668	25.9663
281	Consistent Decrease in SL and SL-KM	574.27	pos	5766	1462	5329	2473	17.3585	17.3305	11.8526	12.6909
282	Consistent Decrease in SL and SL-KM	574.277	pos	5766	1462	5329	2473	17.3585	17.3305	11.8526	12.6909
283	Consistent Decrease in SL and SL-KM	585.475	pos	2456	0	1723	0	23.5631	0	23.7309	0
284	Consistent Decrease in SL and SL-KM	585.491	pos	18104	7986	2881	0	23.4514	23.4092	22.8226	0
285	Consistent Decrease in SL and SL-KM	611.463	pos	1032	0	43723	0	22.2915	22.487	23.0182	0
286	Consistent Decrease in SL and SL-KM	611.466	pos	1032	0	43723	0	22.2915	22.487	23.0182	0
287	Consistent Decrease in SL and SL-KM	611.476	pos	1361	0	35731	0	24.5973	0	23.0182	0
288	Consistent Decrease in SL and SL-KM	613.492	pos	9848	0	8405	0	20.7963	20.2232	24.4716	21.2571
289	Consistent Decrease in SL and SL-KM	620.544	pos	1119	0	5809	0	25.869	0	26.0087	0
290	Consistent Decrease in SL and SL-KM	625.548	pos	14540	6409	91446	33074	26.1066	25.7707	26.0227	26.162
291	Consistent Decrease in SL and SL-KM	628.545	pos	136678	20189	181258	0	25.7712	25.4633	26.1904	25.8405
292	Consistent Decrease in SL and SL-KM	630.515	pos	1185	0	2283	0	26.8751	0	26.8612	0
293	Consistent Decrease in SL and SL-KM	630.527	pos	1371	0	8409	0	26.8751	0	26.8752	0
294	Consistent Decrease in SL and SL-KM	636.52	pos	1422	0	1097	0	24.2479	0	23.5074	18.3366
295	Consistent Decrease in SL and SL-KM	644.555	pos	9278	0	52619	21487	26.1765	0	26.2323	26.2738
296	Consistent Decrease in SL and SL-KM	647.537	pos	2140	0	4410	0	26.7773	0	26.4978	0
297	Consistent Decrease in SL and SL-KM	663.461	pos	12450	713	6604	0	21.5788	21.5647	20.3352	0
298	Consistent Decrease in SL and SL-KM	664.566	pos	2182	0	5028	0	27.0289	0	27.0149	0
299	Consistent Decrease in SL and SL-KM	664.567	pos	6408	0	6452	0	26.5538	0	26.8332	26.8328
300	Consistent Decrease in SL and SL-KM	674.525	pos	1978	0	4992	0	23.2836	23.4232	23.4934	23.1854
301	Consistent Decrease in SL and SL-KM	675.67	pos	25736	0	355057	147604	26.931	28.1325	26.7634	26.9445
302	Consistent Decrease in SL and SL-KM	675.695	pos	5606	0	74685	22459	26.931	0	26.7634	26.9166
303	Consistent Decrease in SL and SL-KM	676.679	pos	11774	0	167426	72184	26.917	0	26.7634	26.9166
304	Consistent Decrease in SL and SL-KM	676.701	pos	3302	0	62060	17743	26.917	0	26.7634	26.9026
305	Consistent Decrease in SL and SL-KM	677.682	pos	2350	0	41333	18892	26.917	25.5053	26.7634	26.9166
306	Consistent Decrease in SL and SL-KM	680.558	pos	1544	0	2512	1088	26.442	0	26.7494	26.6231
307	Consistent Decrease in SL and SL-KM	680.624	pos	1288	0	2439	0	26.8611	0	26.8332	0
308	Consistent Decrease in SL and SL-KM	686.57	pos	2111	0	4173	0	23.1719	22.0817	23.2558	23.3392
309	Consistent Decrease in SL and SL-KM	689.603	pos	7760	0	32243	0	26.1765	26.0084	26.0366	0
310	Consistent Decrease in SL and SL-KM	690.521	pos	2743	0	2085	0	20.447	20.4747	20.4889	20.4607
311	Consistent Decrease in SL and SL-KM	695.551	pos	1008	0	1674	0	23.4933	21.6764	23.4374	0
312	Consistent Decrease in SL and SL-KM	712.55	pos	1061	130	7430	1085	24.164	22.5568	24.2619	22.4588
313	Consistent Decrease in SL and SL-KM	719.567	pos	3462	0	3795	0	22.9622	23.8983	23.703	22.4309
314	Consistent Decrease in SL and SL-KM	721.587	pos	1280	0	3241	0	27.1127	0	27.0848	0
315	Consistent Decrease in SL and SL-KM	722.611	pos	16763	0	15477	0	27.3642	0	26.7214	0
316	Consistent Decrease in SL and SL-KM	735.564	pos	3150	0	2451	1219	18.6721	0	18.8539	18.6999
317	Consistent Decrease in SL and SL-KM	735.579	pos	8985	0	12991	0	24.5973	23.3393	24.4856	0
318	Consistent Decrease in SL and SL-KM	735.613	pos	938209	1538	20664	0	22.9482	22.7804	19.5526	0
319	Consistent Decrease in SL and SL-KM	736.61	pos	3356	0	1191	0	19.9159	0	19.6085	0
320	Consistent Decrease in SL and SL-KM	747.634	pos	33146	0	5271	0	24.5833	0	24.779	0
321	Consistent Decrease in SL and SL-KM	756.498	pos	1990	0	2010	0	22.1518	0	22.2218	0
322	Consistent Decrease in SL and SL-KM	761.54	pos	3125	0	1664	0	23.5631	0	23.4654	0
323	Consistent Decrease in SL and SL-KM	774.593	pos	1208	0	1446	0	24.5973	0	24.5135	0
324	Consistent Decrease in SL and SL-KM	794.509	pos	7900	3940	2051	0	23.3395	23.4092	23.4514	0
325	Consistent Decrease in SL and SL-KM	794.536	pos	12983	5434	4919	682	23.3954	23.4092	23.4654	23.4929
326	Consistent Decrease in SL and SL-KM	794.545	pos	44648	15480	6852	2046	23.3815	23.3533	23.4654	23.2693
327	Consistent Decrease in SL and SL-KM	794.56	pos	24479	5311	3210	0	23.3675	23.1996	23.4374	0
328	Consistent Decrease in SL and SL-KM	794.569	pos	9998	0	2407	0	24.4017	0	24.4017	0
329	Consistent Decrease in SL and SL-KM	795.527	pos	3125	0	1063	0	23.5072	0	23.4934	0
330	Consistent Decrease in SL and SL-KM	795.53	pos	12595	1973	2044	682	23.3815	23.3673	23.4514	23.395
331	Consistent Decrease in SL and SL-KM	795.534	pos	12595	0	2666	682	23.3815	0	23.4514	23.395
332	Consistent Decrease in SL and SL-KM	795.547	pos	3473	682	1395	0	23.4933	23.4791	23.4514	0
333	Consistent Decrease in SL and SL-KM	796.51	pos	78043	8639	5805	0	24.5833	24.555	24.8769	0
334	Consistent Decrease in SL and SL-KM	796.536	pos	256474	127164	4367	0	24.5833	24.6669	24.4996	0
335	Consistent Decrease in SL and SL-KM	796.576	pos	24869	10642	2230	0	24.5973	24.6249	24.4996	0
336	Consistent Decrease in SL and SL-KM	797.578	pos	179373	56536	3889	0	24.6392	24.6669	24.4996	0
337	Consistent Decrease in SL and SL-KM	798.642	pos	2707	0	5893	0	24.4296	0	24.4856	0
338	Consistent Decrease in SL and SL-KM	803.682	pos	7080	0	2144	0	24.3877	0	24.807	0
339	Consistent Decrease in SL and SL-KM	807.685	pos	1160	445	1412	0	23.2557	23.1297	23.0322	0
340	Consistent Decrease in SL and SL-KM	808.493	pos	1584	477	1825	0	24.9327	24.9044	24.821	0
341	Consistent Decrease in SL and SL-KM	808.547	pos	9960	2507	20875	0	24.9047	24.9323	24.821	0
342	Consistent Decrease in SL and SL-KM	808.553	pos	21781	7253	31027	0	24.8908	24.9323	24.807	0
343	Consistent Decrease in SL and SL-KM	808.556	pos	10562	0	1236	0	23.5072	0	23.4794	0
344	Consistent Decrease in SL and SL-KM	808.556	pos	21781	7253	23642	0	24.8908	24.9323	24.807	0
345	Consistent Decrease in SL and SL-KM	809.561	pos	91014	6001	21857	0	24.5833	24.8345	24.8489	0
346	Consistent Decrease in SL and SL-KM	809.561	pos	5771	1962	1405	0	23.4234	23.4651	23.4514	0
347	Consistent Decrease in SL and SL-KM	809.568	pos	85000	6666	21857	0	24.5833	24.7507	24.8489	0
348	Consistent Decrease in SL and SL-KM	809.632	pos	84562	19422	5366	0	24.6671	24.4432	24.793	0
349	Consistent Decrease in SL and SL-KM	809.684	pos	57963	0	853185	245668	24.5833	23.8564	24.807	24.6668
350	Consistent Decrease in SL and SL-KM	809.688	pos	53376	0	853185	245668	24.5833	23.8564	24.807	24.6668
351	Consistent Decrease in SL and SL-KM	809.716	pos	3949	501	67958	5799	24.3038	24.583	24.779	24.6947
352	Consistent Decrease in SL and SL-KM	810.581	pos	6935	0	1105	0	23.5072	0	23.4654	0
353	Consistent Decrease in SL and SL-KM	810.585	pos	18411	0	1203	0	24.1361	0	24.1082	0
354	Consistent Decrease in SL and SL-KM	810.589	pos	6935	0	1105	0	23.5072	0	23.4654	0
355	Consistent Decrease in SL and SL-KM	810.705	pos	6427	2219	177677	12623	25.0165	24.583	24.793	24.9043
356	Consistent Decrease in SL and SL-KM	811.556	pos	23918	8868	1662	0	23.4234	23.521	24.821	0
357	Consistent Decrease in SL and SL-KM	811.578	pos	5849	0	1030	0	24.5554	24.555	24.5415	0
358	Consistent Decrease in SL and SL-KM	812.563	pos	375971	164447	10395	0	27.6577	27.4896	26.8612	27.1541
359	Consistent Decrease in SL and SL-KM	813.51	pos	23581	0	45134	0	24.8069	24.7926	24.807	24.8484
360	Consistent Decrease in SL and SL-KM	814.575	pos	890251	381121	50163	20631	23.9265	26.6092	26.2323	24.0378
361	Consistent Decrease in SL and SL-KM	815.624	pos	5394	2676	2376	0	23.5212	23.535	23.4234	0
362	Consistent Decrease in SL and SL-KM	815.629	pos	54172	18951	4103	0	23.4234	22.9341	23.4234	0
363	Consistent Decrease in SL and SL-KM	816.529	pos	16718	5006	5442	1034	24.751	24.6808	24.9048	24.4431
364	Consistent Decrease in SL and SL-KM	816.635	pos	10171	0	1757	0	23.633	0	23.4234	0
365	Consistent Decrease in SL and SL-KM	818.52	pos	25272	11029	1064	0	24.5833	24.6109	24.5135	0
366	Consistent Decrease in SL and SL-KM	818.522	pos	25272	11029	1064	0	24.5833	24.6109	24.5135	0
367	Consistent Decrease in SL and SL-KM	818.532	pos	25272	11029	1064	0	24.5833	24.6109	24.5135	0
368	Consistent Decrease in SL and SL-KM	822.534	pos	1359	0	1042	0	24.4156	0	24.4996	0
369	Consistent Decrease in SL and SL-KM	822.538	pos	4490	0	1049	0	23.619	0	23.4514	0
370	Consistent Decrease in SL and SL-KM	824.57	pos	4790	0	1009	0	24.6113	0	24.5415	0
371	Consistent Decrease in SL and SL-KM	827.663	pos	1172	0	1270	0	21.4111	21.4948	21.4951	0
372	Consistent Decrease in SL and SL-KM	829.719	pos	39055	0	1030	0	22.1657	0	22.1239	0
373	Consistent Decrease in SL and SL-KM	836.531	pos	11215	0	3917	1364	23.4234	0	23.144	23.1575
374	Consistent Decrease in SL and SL-KM	836.534	pos	2664	0	5423	682	22.5849	0	22.4872	22.4448
375	Consistent Decrease in SL and SL-KM	837.537	pos	14472	1908	2229	0	23.8287	23.3393	23.158	0
376	Consistent Decrease in SL and SL-KM	838.531	pos	1531	632	3130	0	24.192	24.0241	24.0803	0
377	Consistent Decrease in SL and SL-KM	838.538	pos	3204	1313	5116	1706	23.8985	23.8145	23.8148	23.8981
378	Consistent Decrease in SL and SL-KM	838.547	pos	2347	682	3430	0	23.8706	23.8145	23.8288	0
379	Consistent Decrease in SL and SL-KM	839.686	pos	11585	0	1325	0	21.8863	0	21.8025	0
380	Consistent Decrease in SL and SL-KM	876.584	pos	9935	0	101806	39311	26.1066	26.0643	26.1345	26.2738
381	Consistent Decrease in SL and SL-KM	876.597	pos	7006	0	315937	100341	26.1625	24.9044	26.1066	26.2738
382	Consistent Decrease in SL and SL-KM	876.604	pos	7006	0	315937	130223	26.1625	27.3918	26.1066	26.2738
383	Consistent Decrease in SL and SL-KM	935.565	pos	1179	0	1901	0	23.1579	0	23.158	0
384	Consistent Decrease in SL and SL-KM	935.573	pos	3496	0	1888	0	23.2138	0	23.158	0
385	Consistent Decrease in SL and SL-KM	935.575	pos	2847	0	2387	0	23.2138	0	23.158	0
386	Consistent Decrease in SL and SL-KM	935.577	pos	3496	0	1888	0	23.2138	0	23.158	0
387	Consistent Decrease in SL and SL-KM	935.583	pos	3496	437	1888	0	23.2138	22.8363	23.158	0
388	Consistent Decrease in SL and SL-KM	937.59	pos	1189	0	3872	0	23.2138	0	23.2558	0
389	Consistent Decrease in SL and SL-KM	954.622	pos	11172	4098	388120	192112	26.1486	26.1621	26.0506	26.162
390	Consistent Decrease in SL and SL-KM	954.625	pos	10194	4084	372140	180618	26.1486	26.1621	26.0506	26.162
391	Consistent Decrease in SL and SL-KM	955.608	pos	1606	0	1499	0	23.6749	22.473	25.1843	20.5026
392	Consistent Decrease in SL and SL-KM	959.595	pos	2127	0	54906	26175	26.1486	0	26.0506	26.148
393	Consistent Decrease in SL and SL-KM	255.234	neg	3987	0	62484	20525	24.5956	24.6094	24.568	24.6096
394	Consistent Decrease in SL and SL-KM	255.235	neg	3987	0	59343	20525	24.5956	24.6094	24.568	24.6096
395	Consistent Decrease in SL and SL-KM	369.34	neg	3580	0	4656	0	25.4503	25.4365	25.5054	25.5608
396	Consistent Decrease in SL and SL-KM	383.367	neg	116566	55372	249421	100664	27.2976	27.2286	27.0494	27.2978
397	Consistent Decrease in SL and SL-KM	506.321	neg	13556	5529	2579	822	18.6955	18.6541	18.6541	18.613
398	Consistent Decrease in SL and SL-KM	506.327	neg	13556	5529	2727	822	18.6955	18.6541	18.6541	18.613
399	Consistent Decrease in SL and SL-KM	540.331	neg	2426	1131	4077	713	18.3233	18.2957	18.3233	18.3511
400	Consistent Decrease in SL and SL-KM	861.659	neg	3161	834	19237	270	24.2234	24.5818	23.7823	23.2449
401	Consistent Decrease in SL and SL-KM	937.607	neg	1501	0	2205	0	25.9879	26.1671	26.1947	26.2363
402	Consistent Decrease in SL and SL-KM	981.608	neg	1401	635	110141	16292	26.1534	26.1671	26.112	26.1536
403	Consistent Increase in SL and SL-KM	674.442	pos	54990	236592	1408	9265	20.3911	20.321	20.1815	20.307
404	Consistent Increase in SL and SL-KM	674.445	pos	54990	236592	1408	8538	20.3911	20.321	20.1815	20.307
405	Consistent Increase in SL and SL-KM	674.463	pos	5878	24145	1524	3145	20.3072	20.3349	20.419	20.307
406	Consistent Increase in SL and SL-KM	678.469	pos	11340	34420	1323	2728	23.8566	23.8424	23.8707	23.8003
407	Consistent Increase in SL and SL-KM	678.475	pos	11340	34420	1323	2728	23.8566	23.8424	23.8707	23.8003
408	Decrease in SL/Increase in SL-KM	266.146	pos	1616	0	4373	18358	3.6357	0	3.88725	1.52578
409	Decrease in SL/Increase in SL-KM	337.287	pos	5952	0	4811	11375	26.917	26.9446	26.8193	26.9445
410	Decrease in SL/Increase in SL-KM	341.348	pos	1550	0	1291	7362	26.917	0	26.8472	26.9445
411	Decrease in SL/Increase in SL-KM	731.548	pos	1354	0	1416	10474	22.8784	22.7525	22.8505	22.9898
412	Decrease in SL/Increase in SL-KM	731.591	pos	87752	0	25997	6790379	22.4032	22.2215	22.1798	22.2772
413	Decrease in SL/Increase in SL-KM	731.592	pos	657222	0	54133	13895769	18.9796	17.2606	18.9797	19.0213
414	Decrease in SL/Increase in SL-KM	731.613	pos	61951	0	9509	596250	18.5044	18.3366	18.253	18.5463
415	Decrease in SL/Increase in SL-KM	735.564	pos	14220	0	9093	27996	24.5973	24.4992	24.4856	24.6528
416	Decrease in SL/Increase in SL-KM	735.591	pos	7052	149	2663	12642	19.6225	19.9017	19.6085	19.6502
417	Decrease in SL/Increase in SL-KM	736.527	pos	1268	421	1155	3330	17.2467	17.3165	17.2467	17.3584
418	Decrease in SL/Increase in SL-KM	753.587	pos	4634	695	3708	1040929	22.2635	22.2914	22.1938	22.2213
419	Decrease in SL/Increase in SL-KM	753.591	pos	5398	695	3110	578221	22.2635	22.2914	22.1938	22.2213
420	Decrease in SL/Increase in SL-KM	761.545	pos	7120	0	1664	15778	23.7309	0	23.4654	23.7863
421	Decrease in SL/Increase in SL-KM	796.58	pos	5503	0	1602	14991	24.164	0	23.4654	22.7662
422	Decrease in SL/Increase in SL-KM	797.516	pos	19848	2413	1821	5624	24.7231	23.018	25.4218	24.8344
423	Decrease in SL/Increase in SL-KM	810.581	pos	43184	0	1685	73697	24.5973	0	24.5694	24.5829
424	Decrease in SL/Increase in SL-KM	815.708	pos	374048	0	2528	232732	23.4933	0	23.4654	23.423
425	Decrease in SL/Increase in SL-KM	836.543	pos	7174	0	3049	7774	23.7029	0	22.4872	22.9619
426	Increase in SL/Decrease in SL-KM	676.47	pos	2290	5937	3323	0	22.4032	22.3892	22.3196	0
427	Increase in SL/Decrease in SL-KM	691.46	pos	5549	11801	1140	497	18.9376	18.9375	18.9518	18.9933
428	Increase in SL/Decrease in SL-KM	740.522	pos	4313	10806	1174	0	22.3055	22.3193	22.1379	0
429	Increase in SL/Decrease in SL-KM	774.594	pos	1049	95967	1188	0	23.619	23.1716	23.4514	0
430	Increase in SL/Decrease in SL-KM	778.527	pos	13740	336259	2800	682	24.5833	24.4992	24.4996	24.5969
431	Increase in SL/Decrease in SL-KM	781.657	pos	9785	35927	19320	0	24.5554	24.4432	24.4437	0
432	Increase in SL/Decrease in SL-KM	789.546	pos	1146	4620	1814	0	25.282	25.1419	25.31	0
433	Increase in SL/Decrease in SL-KM	790.556	pos	2475	6615	1568	0	24.6951	24.9044	24.779	0
434	Increase in SL/Decrease in SL-KM	790.558	pos	4144	725975	1430	0	23.3256	22.6407	23.4654	0
435	Increase in SL/Decrease in SL-KM	790.566	pos	6707	836920	1702	0	23.7029	22.6407	23.4654	0
436	Increase in SL/Decrease in SL-KM	796.521	pos	40617	121134	2395	0	24.5833	24.6669	24.807	0
437	Increase in SL/Decrease in SL-KM	796.563	pos	20710	42119	3556	0	24.779	24.8066	24.779	0
438	Increase in SL/Decrease in SL-KM	800.549	pos	3718	17032	1808	0	24.7231	24.6669	24.5135	24.6109
439	Increase in SL/Decrease in SL-KM	802.547	pos	15321	4849626	5848	0	22.8504	23.8843	24.807	23.8701
440	Increase in SL/Decrease in SL-KM	804.55	pos	7011	35585	24733	0	23.5352	23.6468	23.4654	0
441	Increase in SL/Decrease in SL-KM	804.552	pos	7619	22545	8082	0	24.5973	24.555	24.4996	0
442	Increase in SL/Decrease in SL-KM	807.545	pos	1092	5298	1143	0	24.8768	24.9184	24.821	0
443	Increase in SL/Decrease in SL-KM	807.653	pos	4422	23078	1535	0	24.1361	24.1638	24.1781	0
444	Increase in SL/Decrease in SL-KM	811.69	pos	20140	1216338	130946	14732	24.6253	24.8066	24.793	24.7227
445	Increase in SL/Decrease in SL-KM	811.701	pos	6193	80997	121929	19521	24.6113	24.555	24.779	24.7227
446	Increase in SL/Decrease in SL-KM	811.709	pos	7019	59420	116714	14732	24.6113	24.555	24.6253	24.7227
447	Increase in SL/Decrease in SL-KM	815.554	pos	480605	1727651	16047	0	24.0103	27.2661	26.2323	0
448	Increase in SL/Decrease in SL-KM	826.692	pos	1458	3645	231037	0	24.5973	24.4432	21.7047	0
449	Increase in SL/Decrease in SL-KM	846.575	pos	243513	571728	1007	0	21.6208	21.6205	22.1099	0
450	Increase in SL/Decrease in SL-KM	727.422	neg	1116	4729	35290	14150	20.1429	20.1567	19.9362	19.9502
451	No Change in SL/Decrease in SL-KM	219.124	pos	3857	6202	26359	12393	12.677	12.6772	12.705	12.7747
452	No Change in SL/Decrease in SL-KM	300.286	pos	21005	15474	33357	10902	21.5649	21.5507	21.523	21.5506
453	No Change in SL/Decrease in SL-KM	300.288	pos	19407	13180	30303	10902	21.5649	21.5507	21.523	21.5506
454	No Change in SL/Decrease in SL-KM	307.259	pos	7351	4435	9997	1270	22.6967	22.6965	22.613	22.6964
455	No Change in SL/Decrease in SL-KM	307.261	pos	5274	3874	9997	1270	22.6687	22.6965	22.613	22.6964
456	No Change in SL/Decrease in SL-KM	307.263	pos	5274	3874	9997	1270	22.6687	22.6965	22.613	22.6964
457	No Change in SL/Decrease in SL-KM	307.263	pos	13233	6816	10264	2899	22.6967	22.6965	22.613	22.1235
458	No Change in SL/Decrease in SL-KM	307.266	pos	5478	6255	10264	2899	22.6687	22.6965	22.613	22.1235
459	No Change in SL/Decrease in SL-KM	322.285	pos	3179	2078	64728	24108	19.1892	19.2309	19.0915	19.1192
460	No Change in SL/Decrease in SL-KM	324.285	pos	42096	34062	23395	4572	20.5866	20.6144	20.5448	20.6004
461	No Change in SL/Decrease in SL-KM	324.287	pos	37470	34062	22877	4572	20.5866	20.6144	20.5448	20.6004
462	No Change in SL/Decrease in SL-KM	324.288	pos	40766	34062	23395	4572	20.5866	20.6144	20.5448	20.6004
463	No Change in SL/Decrease in SL-KM	325.291	pos	6659	6575	4223	577	20.5866	20.5864	20.5169	20.4607
464	No Change in SL/Decrease in SL-KM	325.292	pos	7596	6575	4223	754	20.5866	20.5864	20.5169	20.4607
465	No Change in SL/Decrease in SL-KM	337.328	pos	7781	4557	65836	31585	25.4917	25.4913	25.3799	25.4773
466	No Change in SL/Decrease in SL-KM	352.311	pos	1238	1230	3262	396	21.6906	21.8442	21.7606	18.9793
467	No Change in SL/Decrease in SL-KM	368.335	pos	2303	1285	107437	51338	18.2809	18.2667	18.6024	18.6161
468	No Change in SL/Decrease in SL-KM	368.352	pos	26361	20866	10987	2225	19.4966	19.5244	19.4408	19.5384
469	No Change in SL/Decrease in SL-KM	377.228	pos	1458	1451	1314	0	23.4374	22.8922	18.3089	18.3646
470	No Change in SL/Decrease in SL-KM	393.349	pos	1601	2032	3911	0	23.074	22.7804	22.8086	19.8179
471	No Change in SL/Decrease in SL-KM	394.348	pos	23485	18799	2630	0	22.4592	22.4032	22.3196	0
472	No Change in SL/Decrease in SL-KM	395.361	pos	7653	5999	6364	0	22.4452	23.4931	23.6052	22.5706
473	No Change in SL/Decrease in SL-KM	395.366	pos	7653	4032	6364	0	22.4452	23.8145	23.6052	22.5706
474	No Change in SL/Decrease in SL-KM	395.367	pos	6070	3743	6251	0	22.4452	22.4171	22.2218	22.4588
475	No Change in SL/Decrease in SL-KM	397.279	pos	1038	710	4546	0	18.3647	18.3506	18.4766	0
476	No Change in SL/Decrease in SL-KM	429.332	pos	15005	15479	8450	0	22.1518	22.2075	22.1658	22.2213
477	No Change in SL/Decrease in SL-KM	438.378	pos	1235	1619	3752	0	21.5928	21.4529	19.6923	0
478	No Change in SL/Decrease in SL-KM	440.386	pos	1254	650	31183	4053	22.3055	22.2774	21.9143	21.9698
479	No Change in SL/Decrease in SL-KM	452.336	pos	62858	80380	1804	0	18.9656	18.9655	18.8958	18.7418
480	No Change in SL/Decrease in SL-KM	452.375	pos	1204	1873	3397	1488	25.5057	25.5332	25.4498	25.5192
481	No Change in SL/Decrease in SL-KM	482.406	pos	2823	3772	12753	0	24.6253	24.5271	24.4996	0
482	No Change in SL/Decrease in SL-KM	483.407	pos	31030	23667	2983	0	22.2077	22.3752	24.0384	0
483	No Change in SL/Decrease in SL-KM	494.326	pos	22853	16609	3167	1115	16.6596	16.6598	16.7436	16.5758
484	No Change in SL/Decrease in SL-KM	494.329	pos	22853	16609	3167	1115	16.6596	16.6598	16.7436	16.5758
485	No Change in SL/Decrease in SL-KM	494.781	pos	1128	1009	2320	324	18.0712	18.0711	18.0434	18.0572
486	No Change in SL/Decrease in SL-KM	496.326	pos	11128	6489	26794	4483	18.2669	18.2807	18.267	18.2947
487	No Change in SL/Decrease in SL-KM	496.338	pos	14099	8606	26567	5629	18.3088	18.3226	18.3089	18.3087
488	No Change in SL/Decrease in SL-KM	498.373	pos	4937	6814	6929	3304	18.0852	18.0572	18.0294	18.0572
489	No Change in SL/Decrease in SL-KM	500.319	pos	2327	1243	3209	1167	16.3662	16.3663	17.3446	15.8632
490	No Change in SL/Decrease in SL-KM	502.324	pos	39922	31904	18971	9340	17.3305	17.3305	14.7592	14.829
491	No Change in SL/Decrease in SL-KM	503.336	pos	6368	3728	10107	0	17.1908	17.3305	14.8011	14.5915
492	No Change in SL/Decrease in SL-KM	506.325	pos	2096	1160	3086	457	16.0587	16.0868	16.0169	15.9889
493	No Change in SL/Decrease in SL-KM	508.339	pos	6810	6035	3568	586	17.652	17.61	17.6102	17.7357
494	No Change in SL/Decrease in SL-KM	510.351	pos	11629	10753	52042	19570	19.1472	19.1332	19.1195	19.1471
495	No Change in SL/Decrease in SL-KM	510.369	pos	11291	9810	52042	18132	19.1472	19.1332	19.1195	19.1471
496	No Change in SL/Decrease in SL-KM	511.353	pos	2367	2656	10643	3943	19.1333	19.1332	19.1055	19.175
497	No Change in SL/Decrease in SL-KM	511.355	pos	2285	2543	10643	3497	19.1333	19.1332	19.1055	19.175
498	No Change in SL/Decrease in SL-KM	511.359	pos	2077	1922	9107	1320	19.1333	19.1332	19.1055	19.1471
499	No Change in SL/Decrease in SL-KM	511.365	pos	2367	2656	10643	3943	19.1333	19.1332	19.1055	19.175
500	No Change in SL/Decrease in SL-KM	516.395	pos	1265	863	3392	0	24.4715	24.555	24.6812	0
501	No Change in SL/Decrease in SL-KM	516.411	pos	1285	957	7358	2395	25.1842	25.2118	25.1564	25.2117
502	No Change in SL/Decrease in SL-KM	518.271	pos	1039	1021	1508	0	16.3382	16.3523	12.3836	0
503	No Change in SL/Decrease in SL-KM	518.359	pos	76863	80783	20269	6052	16.3941	16.3523	16.3104	16.3243
504	No Change in SL/Decrease in SL-KM	520.261	pos	2721	3372	1685	724	17.065	17.0371	12.0901	12.1319
505	No Change in SL/Decrease in SL-KM	520.323	pos	11095374	9063865	297800	135553	17.3864	17.3584	17.3166	17.3584
506	No Change in SL/Decrease in SL-KM	520.365	pos	3319691	3069679	90246	23168	17.3864	17.3584	17.3166	17.3724
507	No Change in SL/Decrease in SL-KM	520.378	pos	784187	490688	20836	5336	17.3585	17.3864	17.3166	17.3304
508	No Change in SL/Decrease in SL-KM	521.348	pos	4268974	2910191	103807	38200	17.3864	17.2606	17.3166	17.3584
509	No Change in SL/Decrease in SL-KM	521.376	pos	532066	304814	8459	3182	17.2467	17.2606	17.3446	17.3724
510	No Change in SL/Decrease in SL-KM	522.334	pos	725707	572346	21561	7423	17.3864	17.3584	17.3166	17.3584
511	No Change in SL/Decrease in SL-KM	522.36	pos	14622	7944	3931	1023	18.9376	18.9655	18.9797	22.6964
512	No Change in SL/Decrease in SL-KM	523.34	pos	442196	337281	94881	42235	18.6442	18.63	18.6303	18.658
513	No Change in SL/Decrease in SL-KM	523.386	pos	144677	130332	29076	10274	18.5883	18.63	18.6164	18.672
514	No Change in SL/Decrease in SL-KM	524.333	pos	5194	4762	16169	5106	20.2793	20.307	20.2653	20.3209
515	No Change in SL/Decrease in SL-KM	524.341	pos	10147	6728	48876	16796	19.8601	19.8878	19.8741	19.7061
516	No Change in SL/Decrease in SL-KM	524.354	pos	89381	71965	21077	9665	18.6442	18.658	18.6024	18.658
517	No Change in SL/Decrease in SL-KM	524.363	pos	126795	124459	23299	9665	18.6442	18.658	18.6024	18.658
518	No Change in SL/Decrease in SL-KM	524.368	pos	72365	61737	12281	5944	18.6442	18.658	18.6024	18.658
519	No Change in SL/Decrease in SL-KM	524.386	pos	24773	20184	13142	2690	19.8741	19.8599	19.8461	19.8458
520	No Change in SL/Decrease in SL-KM	525.342	pos	15930	8852	16083	7200	20.3072	20.2791	20.2653	20.307
521	No Change in SL/Decrease in SL-KM	525.364	pos	13148	11648	4254	433	18.6581	18.644	18.6723	18.644
522	No Change in SL/Decrease in SL-KM	525.364	pos	4893	4243	1091	433	18.6581	18.644	18.6723	18.644
523	No Change in SL/Decrease in SL-KM	525.367	pos	5831	4286	2079	433	18.6581	18.672	18.6723	18.644
524	No Change in SL/Decrease in SL-KM	525.373	pos	6113	6015	2541	0	18.5603	18.5322	18.5046	0
525	No Change in SL/Decrease in SL-KM	525.382	pos	17054	10727	10809	3381	19.8461	19.8599	19.8461	19.8598
526	No Change in SL/Decrease in SL-KM	526.361	pos	16483	12436	18393	8961	20.2933	20.307	20.2933	20.307
527	No Change in SL/Decrease in SL-KM	526.369	pos	19812	12811	20818	8961	20.2933	20.307	20.2933	20.307
528	No Change in SL/Decrease in SL-KM	526.387	pos	22255	14982	19047	7919	20.2933	20.2931	20.2933	20.307
529	No Change in SL/Decrease in SL-KM	526.392	pos	13646	11833	12814	3957	20.2793	20.2931	20.2933	20.307
530	No Change in SL/Decrease in SL-KM	526.397	pos	14551	14025	13996	3957	20.2793	20.2931	20.2933	20.307
531	No Change in SL/Decrease in SL-KM	527.369	pos	1538	965	2609	1043	20.2933	20.2931	20.2793	20.265
532	No Change in SL/Decrease in SL-KM	527.373	pos	1538	965	2609	1043	20.2933	20.2931	20.2793	20.265
533	No Change in SL/Decrease in SL-KM	527.382	pos	1641	1137	3563	1043	20.2933	20.2651	20.2793	20.265
534	No Change in SL/Decrease in SL-KM	534.358	pos	2821	2315	2151	408	18.3228	18.3087	18.1831	17.9593
535	No Change in SL/Decrease in SL-KM	535.318	pos	4232	5082	2733	438	14.1861	14.1862	14.2281	14.2142
536	No Change in SL/Decrease in SL-KM	535.319	pos	4232	5082	2733	438	14.1861	14.1862	14.2281	14.2142
537	No Change in SL/Decrease in SL-KM	535.325	pos	3982	4599	1598	614	14.1861	14.1862	14.1723	14.0465
538	No Change in SL/Decrease in SL-KM	536.334	pos	41565	38867	12060	3946	13.9206	13.9347	13.9488	13.9347
539	No Change in SL/Decrease in SL-KM	536.337	pos	45115	40283	12060	3946	13.9206	13.9347	13.9488	13.9347
540	No Change in SL/Decrease in SL-KM	540.312	pos	3436	3177	22591	9836	15.9329	15.9471	15.8772	15.933
541	No Change in SL/Decrease in SL-KM	541.325	pos	1799	1414	8492	3082	16.2265	16.0868	15.8492	15.933
542	No Change in SL/Decrease in SL-KM	543.309	pos	27400	26226	2466	582	17.3166	17.3305	17.0371	17.1348
543	No Change in SL/Decrease in SL-KM	543.314	pos	7616	7897	1693	560	17.079	17.0511	17.0371	17.0649
544	No Change in SL/Decrease in SL-KM	543.335	pos	69125	49101	1962	569	17.3445	17.3305	17.0511	17.0649
545	No Change in SL/Decrease in SL-KM	543.337	pos	69125	49101	1962	905	17.3445	17.3305	17.0511	17.3863
546	No Change in SL/Decrease in SL-KM	544.33	pos	1707	1621	2782	943	17.1069	17.0371	17.079	17.1069
547	No Change in SL/Decrease in SL-KM	544.33	pos	4179	3263	7946	2776	17.3585	17.3305	17.4563	17.5401
548	No Change in SL/Decrease in SL-KM	544.343	pos	2066	2603	20409	8487	17.3445	17.3305	17.4284	17.5121
549	No Change in SL/Decrease in SL-KM	546.34	pos	4197	2560	1918	820	20.2933	20.2931	20.2793	20.1812
550	No Change in SL/Decrease in SL-KM	546.36	pos	8346	6713	3026	874	20.2933	20.307	20.2793	20.265
551	No Change in SL/Decrease in SL-KM	547.274	pos	1748	976	17231	3130	17.3445	17.3584	10.9862	11.2376
552	No Change in SL/Decrease in SL-KM	547.293	pos	4168	2549	3781	1180	17.4004	17.3584	11.4194	11.3635
553	No Change in SL/Decrease in SL-KM	547.407	pos	1119	801	2415	0	25.2122	25.1559	25.2401	0
554	No Change in SL/Decrease in SL-KM	548.301	pos	1002	849	18654	5139	17.2188	17.1908	11.7268	11.7547
555	No Change in SL/Decrease in SL-KM	550.383	pos	9630	9212	1820	228	20.7683	20.7681	20.7544	20.7541
556	No Change in SL/Decrease in SL-KM	552.295	pos	4206	5376	1937	0	14.3538	14.3539	11.587	0
557	No Change in SL/Decrease in SL-KM	552.298	pos	4206	5376	2537	0	14.3538	14.3539	11.587	0
558	No Change in SL/Decrease in SL-KM	552.302	pos	67796	71095	1778	0	14.3678	14.3679	12.6352	0
559	No Change in SL/Decrease in SL-KM	552.303	pos	67796	77899	3107	712	14.3678	14.3679	11.6569	11.0699
560	No Change in SL/Decrease in SL-KM	552.415	pos	11245	7202	39783	8291	22.7945	22.7944	22.8086	22.7802
561	No Change in SL/Decrease in SL-KM	553.404	pos	2379	1437	8400	3984	22.7945	22.7385	22.7946	22.7942
562	No Change in SL/Decrease in SL-KM	557.469	pos	1327	1087	6166	1552	25.1982	25.4633	25.4777	25.4773
563	No Change in SL/Decrease in SL-KM	595.257	pos	3423	2453	4079	1177	18.0712	18.0572	18.0155	18.0711
564	No Change in SL/Decrease in SL-KM	604.307	pos	4255	4049	4784	703	17.2188	17.3584	11.9784	12.0621
565	No Change in SL/Decrease in SL-KM	616.489	pos	1322	1612	6398	2241	21.8443	21.8442	21.4951	21.8301
566	No Change in SL/Decrease in SL-KM	638.254	pos	2410	2489	2891	0	17.2607	18.644	23.8148	19.4405
567	No Change in SL/Decrease in SL-KM	638.267	pos	3439	2573	3152	251	18.6861	18.644	23.8148	19.4405
568	No Change in SL/Decrease in SL-KM	660.549	pos	1530	909	5856	0	23.1299	21.8302	23.3815	0
569	No Change in SL/Decrease in SL-KM	663.446	pos	7716	8272	12893	2269	21.6208	21.5926	22.1938	21.0336
570	No Change in SL/Decrease in SL-KM	665.463	pos	1016	610	7993	0	21.8025	21.8302	22.1938	0
571	No Change in SL/Decrease in SL-KM	692.436	pos	6193	10080	1269	627	18.9376	18.9235	18.812	18.7558
572	No Change in SL/Decrease in SL-KM	700.442	pos	3214	6410	43811	18164	20.3072	20.307	19.916	19.9576
573	No Change in SL/Decrease in SL-KM	700.445	pos	3214	6410	43811	18164	20.3072	20.307	19.916	19.9576
574	No Change in SL/Decrease in SL-KM	702.47	pos	14530	22394	1259	0	22.1937	22.2075	22.1099	0
575	No Change in SL/Decrease in SL-KM	702.473	pos	16552	22394	1259	0	22.1937	22.2075	22.1099	0
576	No Change in SL/Decrease in SL-KM	702.478	pos	7687	13095	1242	448	20.4609	20.5445	20.461	20.5306
577	No Change in SL/Decrease in SL-KM	703.48	pos	5883	8186	1567	0	21.998	21.9979	22.1239	0
578	No Change in SL/Decrease in SL-KM	714.468	pos	2934	2502	1303	0	21.2155	21.2293	21.0898	0
579	No Change in SL/Decrease in SL-KM	717.488	pos	14312	10406	1051	0	23.619	23.5908	23.4095	0
580	No Change in SL/Decrease in SL-KM	742.507	pos	42827	30506	74276	7246	23.8706	23.8005	22.8505	22.9339
581	No Change in SL/Decrease in SL-KM	760.485	pos	1521	1033	5983	2774	23.4094	23.507	23.2837	23.3671
582	No Change in SL/Decrease in SL-KM	761.5	pos	1115	1770	7508	0	23.9963	23.9821	23.9405	0
583	No Change in SL/Decrease in SL-KM	774.514	pos	2460	3943	14440	0	24.9047	24.8625	24.807	0
584	No Change in SL/Decrease in SL-KM	774.525	pos	2320	3943	14074	0	24.9047	24.8625	24.807	0
585	No Change in SL/Decrease in SL-KM	774.53	pos	2320	3943	12726	0	24.9047	24.8625	24.807	0
586	No Change in SL/Decrease in SL-KM	789.549	pos	1357	1932	1235	0	25.3519	25.3515	25.3379	0
587	No Change in SL/Decrease in SL-KM	789.55	pos	1483	1089	1033	0	24.8768	24.9184	24.8909	0
588	No Change in SL/Decrease in SL-KM	794.535	pos	24916	14158	5285	1364	23.3395	23.3533	23.4654	23.395
589	No Change in SL/Decrease in SL-KM	794.535	pos	24916	14158	5285	1364	23.3395	23.3533	23.4654	23.395
590	No Change in SL/Decrease in SL-KM	794.536	pos	24916	18111	5285	1364	23.3395	23.3533	23.4654	23.395
591	No Change in SL/Decrease in SL-KM	794.545	pos	312581	338857	4196	0	24.751	24.7507	25.2401	0
592	No Change in SL/Decrease in SL-KM	796.519	pos	22998	16680	3719	0	24.751	24.7507	24.8769	0
593	No Change in SL/Decrease in SL-KM	796.527	pos	50828	54210	2317	0	24.5833	24.541	24.4996	0
594	No Change in SL/Decrease in SL-KM	796.534	pos	353759	236991	3772	0	24.5833	24.6669	24.779	0
595	No Change in SL/Decrease in SL-KM	796.546	pos	54186	50542	2903	0	24.8069	24.8345	24.807	0
596	No Change in SL/Decrease in SL-KM	796.561	pos	710313	730804	14855	0	24.5973	24.6669	24.779	0
597	No Change in SL/Decrease in SL-KM	797.551	pos	112938	113397	3599	0	24.5973	24.6669	24.5135	0
598	No Change in SL/Decrease in SL-KM	797.565	pos	239028	122353	1367	682	24.5973	24.6669	24.765	24.4711
599	No Change in SL/Decrease in SL-KM	797.578	pos	41929	41417	3056	0	24.6392	24.6669	24.4856	0
600	No Change in SL/Decrease in SL-KM	807.531	pos	4495	4598	2194	0	24.9606	23.4092	25.1983	0
601	No Change in SL/Decrease in SL-KM	809.545	pos	7883	4381	19801	0	24.5554	23.5629	24.807	0
602	No Change in SL/Decrease in SL-KM	810.54	pos	1293	1756	3563	0	24.8768	24.8764	24.8349	0
603	No Change in SL/Decrease in SL-KM	812.531	pos	4221826	5110059	205659	24543	24.4296	24.3734	26.1066	24.2894
604	No Change in SL/Decrease in SL-KM	812.537	pos	4264657	5126812	211944	31513	24.4296	24.3734	26.1066	24.2894
605	No Change in SL/Decrease in SL-KM	812.551	pos	4173535	5332269	317007	0	24.4156	24.4153	26.1205	23.2413
606	No Change in SL/Decrease in SL-KM	812.564	pos	2361937	3017778	310002	0	24.4296	24.3734	26.1066	23.2413
607	No Change in SL/Decrease in SL-KM	812.565	pos	2361937	3017778	307182	0	24.4296	24.3734	26.1066	23.2413
608	No Change in SL/Decrease in SL-KM	812.565	pos	2361937	3017778	308646	0	24.4296	24.3734	26.1066	23.2413
609	No Change in SL/Decrease in SL-KM	813.482	pos	1468	796	11183	713	24.765	24.7647	24.821	24.9742
610	No Change in SL/Decrease in SL-KM	813.524	pos	521822	683970	37523	0	24.5973	24.6669	24.807	25.0161
611	No Change in SL/Decrease in SL-KM	813.524	pos	439114	472227	38100	0	24.4296	24.3734	24.807	24.499
612	No Change in SL/Decrease in SL-KM	813.526	pos	240058	220972	23294	0	24.737	24.7647	24.807	25.0161
613	No Change in SL/Decrease in SL-KM	813.528	pos	371478	369054	38100	0	24.4296	24.3734	24.807	24.499
614	No Change in SL/Decrease in SL-KM	813.543	pos	2006614	2535177	9113	0	24.3877	24.3734	24.807	25.0161
615	No Change in SL/Decrease in SL-KM	813.544	pos	2006614	2535177	9113	0	24.3877	24.3734	24.807	25.0161
616	No Change in SL/Decrease in SL-KM	813.545	pos	1973487	2447641	129288	0	24.3877	24.3734	25.9947	24.6388
617	No Change in SL/Decrease in SL-KM	813.546	pos	2048871	2568030	132062	0	24.3877	24.3734	25.9947	25.0161
618	No Change in SL/Decrease in SL-KM	813.556	pos	2013375	2568030	156924	0	24.3877	24.3734	25.9947	24.6388
619	No Change in SL/Decrease in SL-KM	813.566	pos	1403809	1849317	161215	49119	24.3877	24.4293	25.9947	25.0999
620	No Change in SL/Decrease in SL-KM	814.511	pos	10881	7512	24965	11618	24.8069	24.7786	24.807	25.058
621	No Change in SL/Decrease in SL-KM	814.544	pos	172541	188774	9963	0	24.3737	24.3734	24.9468	24.6528
622	No Change in SL/Decrease in SL-KM	817.537	pos	1858	1516	2268	0	24.8768	24.8764	24.8909	0
623	No Change in SL/Decrease in SL-KM	819.53	pos	12369	6448	1121	0	24.5833	24.4293	24.4856	0
624	No Change in SL/Decrease in SL-KM	823.675	pos	1754	1923	7168	0	23.9265	24.066	23.9825	0
625	No Change in SL/Decrease in SL-KM	824.547	pos	1779	1307	1782	0	23.5631	23.6188	23.5493	0
626	No Change in SL/Decrease in SL-KM	825.709	pos	1133	1170	4281	0	22.2216	22.3193	21.9702	0
627	No Change in SL/Decrease in SL-KM	826.514	pos	1170	903	3399	682	23.5492	23.5769	23.6331	23.6605
628	No Change in SL/Decrease in SL-KM	826.518	pos	1170	903	3399	682	23.5492	23.5769	23.6331	23.6605
629	No Change in SL/Decrease in SL-KM	826.522	pos	2406	1615	5262	682	24.751	24.8345	24.807	24.9602
630	No Change in SL/Decrease in SL-KM	826.527	pos	2406	1615	5262	682	24.751	24.8345	24.807	24.9602
631	No Change in SL/Decrease in SL-KM	828.54	pos	2361	1697	1432	0	25.0445	25.1	25.1005	0
632	No Change in SL/Decrease in SL-KM	828.544	pos	1321	1712	1473	0	25.0864	25.1	25.1005	0
633	No Change in SL/Decrease in SL-KM	828.544	pos	1321	1712	1473	0	25.0864	25.1	25.1005	0
634	No Change in SL/Decrease in SL-KM	828.556	pos	1806	2750	2965	0	25.0445	25.1	25.1005	0
635	No Change in SL/Decrease in SL-KM	828.565	pos	1624	1581	1458	0	24.765	24.8345	24.8349	0
636	No Change in SL/Decrease in SL-KM	834.566	pos	5356	5043	3074	0	24.5833	24.5271	24.5135	0
637	No Change in SL/Decrease in SL-KM	835.555	pos	23280	18736	7970	0	24.5973	24.6109	24.4856	23.7025
638	No Change in SL/Decrease in SL-KM	837.51	pos	1504	773	2747	682	24.5973	24.7786	23.158	23.2273
639	No Change in SL/Decrease in SL-KM	838.522	pos	1271	1313	4733	1706	23.8985	23.8145	23.8148	23.8981
640	No Change in SL/Decrease in SL-KM	838.522	pos	2619	2851	5556	2388	23.9544	23.8145	23.8148	23.8981
641	No Change in SL/Decrease in SL-KM	838.53	pos	1271	1313	4733	1706	23.8985	23.8145	23.8148	23.8981
642	No Change in SL/Decrease in SL-KM	840.685	pos	3927	1973	1368	0	23.5631	23.4651	23.4374	0
643	No Change in SL/Decrease in SL-KM	856.57	pos	2214	3994	4958	0	24.9327	24.9044	25.0026	0
644	No Change in SL/Decrease in SL-KM	942.585	pos	2317	1647	28711	10353	25.0305	25.2118	25.0725	25.1418
645	No Change in SL/Decrease in SL-KM	325.186	neg	7978	12964	12629	3606	22.2245	22.1832	22.197	22.2248
646	No Change in SL/Decrease in SL-KM	325.201	neg	1137	1653	6291	715	22.2245	22.2245	22.2245	22.1696
647	No Change in SL/Decrease in SL-KM	480.304	neg	13228	12368	18898	0	18.0751	18.0751	18.0338	18.0616
648	No Change in SL/Decrease in SL-KM	480.313	neg	13228	12368	18898	6471	18.0751	18.0751	18.0338	18.0616
649	No Change in SL/Decrease in SL-KM	480.315	neg	13228	17985	18898	6471	18.0751	18.0751	18.0338	18.0616
650	No Change in SL/Decrease in SL-KM	481.311	neg	2754	2240	3867	1441	18.0751	18.0338	18.0338	18.0616
651	No Change in SL/Decrease in SL-KM	481.315	neg	2400	2087	3867	1420	18.0751	18.0338	18.0338	18.0616
652	No Change in SL/Decrease in SL-KM	481.318	neg	2400	2087	3867	1420	18.0751	18.0338	18.0338	18.0616
653	No Change in SL/Decrease in SL-KM	504.312	neg	169864	153701	1065	356	17.3721	17.3721	17.3445	17.3861
654	No Change in SL/Decrease in SL-KM	530.318	neg	1569	2212	5821	1318	18.0889	18.0889	18.0614	18.0754
655	No Change in SL/Decrease in SL-KM	562.329	neg	3200	1681	6024	1221	16.476	16.5312	18.8333	18.8611
656	No Change in SL/Decrease in SL-KM	562.337	neg	127215	152301	34069	12629	16.3933	16.3519	16.3244	16.3797
657	No Change in SL/Decrease in SL-KM	562.348	neg	27786	37848	9044	2900	16.3933	16.3519	16.3244	16.3246
658	No Change in SL/Decrease in SL-KM	563.297	neg	47597	56640	97238	41657	16.3933	16.3519	8.81135	8.79778
659	No Change in SL/Decrease in SL-KM	564.35	neg	10504	6478	2934	888	17.5099	17.5099	20.3222	20.3775
660	No Change in SL/Decrease in SL-KM	564.356	neg	952122	693943	35002	6925	17.3721	17.3583	17.3583	17.3861
661	No Change in SL/Decrease in SL-KM	564.366	neg	282253	210822	12335	2204	17.3721	17.3859	17.3583	17.3861
662	No Change in SL/Decrease in SL-KM	565.313	neg	979018	778111	21253	5788	17.3721	17.3583	17.2205	17.3723
663	No Change in SL/Decrease in SL-KM	565.343	neg	1283441	1009854	26040	7103	17.3721	17.3583	17.3583	17.3723
664	No Change in SL/Decrease in SL-KM	565.356	neg	457981	290815	15229	2791	17.3721	17.3583	17.317	17.3585
665	No Change in SL/Decrease in SL-KM	566.36	neg	380971	345077	88489	43059	18.6955	18.6541	18.6403	18.6681
666	No Change in SL/Decrease in SL-KM	568.345	neg	81802	73374	75532	35727	20.3359	20.3083	20.3084	20.3224
667	No Change in SL/Decrease in SL-KM	568.362	neg	105327	103479	133899	59020	20.3359	20.3221	20.3084	20.2948
668	No Change in SL/Decrease in SL-KM	568.387	neg	6650	6376	10973	4732	20.3084	20.3221	20.2808	20.3086
669	No Change in SL/Decrease in SL-KM	568.389	neg	11720	10322	19926	5690	20.3084	20.3221	20.2808	20.3086
670	No Change in SL/Decrease in SL-KM	569.365	neg	33759	26809	47140	17812	20.3359	20.3359	20.3084	20.2948
671	No Change in SL/Decrease in SL-KM	569.371	neg	22281	25123	33310	14379	20.3359	20.3359	20.3084	20.2948
672	No Change in SL/Decrease in SL-KM	569.387	neg	3280	2075	5935	1456	20.3359	20.3497	20.2946	20.3086
673	No Change in SL/Decrease in SL-KM	570.366	neg	4650	3921	4999	2181	20.2946	20.3083	20.2946	20.2948
674	No Change in SL/Decrease in SL-KM	570.378	neg	5790	5912	6975	2888	20.2946	20.3083	20.2946	20.2948
675	No Change in SL/Decrease in SL-KM	578.317	neg	3351	2648	1393	659	14.1876	14.2014	14.2704	14.3809
676	No Change in SL/Decrease in SL-KM	579.303	neg	76190	81597	4981	2325	16.3795	16.3519	11.9131	16.3522
677	No Change in SL/Decrease in SL-KM	608.322	neg	4776	5225	3610	1654	18.0889	18.0751	18.0614	18.0754
678	No Change in SL/Decrease in SL-KM	608.323	neg	5053	5225	3610	1654	18.0889	18.0751	18.0614	18.0754
679	No Change in SL/Decrease in SL-KM	612.262	neg	3628	2695	6184	1391	18.0751	18.0751	18.0476	18.0616
680	No Change in SL/Decrease in SL-KM	612.267	neg	3792	2695	8164	1391	18.0751	18.0751	18.0476	18.0616
681	No Change in SL/Decrease in SL-KM	612.277	neg	3017	2244	7470	1098	18.0751	18.0613	18.0476	18.0616
682	No Change in SL/Decrease in SL-KM	613.274	neg	1055	580	1034	0	18.0751	18.0613	17.9924	0
683	No Change in SL/Decrease in SL-KM	633.296	neg	1844	1061	16152	2345	17.3169	17.3996	11.4995	10.0937
684	No Change in SL/Decrease in SL-KM	852.49	neg	1309	1904	2802	439	22.2521	22.2383	22.3348	22.3626
685	No Change in SL/Decrease in SL-KM	852.498	neg	1911	2617	2802	498	22.2521	22.2383	22.3348	22.3626
686	No Change in SL/Decrease in SL-KM	852.501	neg	3103	5501	1829	530	22.128	22.0867	22.3348	22.3626
687	No Change in SL/Decrease in SL-KM	852.502	neg	3967	7086	1945	530	22.128	22.0867	22.3348	22.3626
688	No Change in SL/Decrease in SL-KM	852.504	neg	3967	7086	1945	530	22.128	22.0867	22.3348	22.3626
689	No Change in SL/Decrease in SL-KM	981.581	neg	2801	1870	214772	35061	26.1534	26.1671	26.112	26.1536
690	No Change in SL/Decrease in SL-KM	981.591	neg	2210	1463	187378	32164	26.1671	26.1533	26.112	26.1536
691	No Change in SL/Decrease in SL-KM	981.599	neg	2210	1463	186163	32164	26.1671	26.1533	26.112	26.1536
692	No Change in SL/Decrease in SL-KM	982.585	neg	1632	891	117674	18571	26.1809	26.1533	26.112	26.1536
693	No Change in SL/Decrease in SL-KM	982.596	neg	1632	891	117674	18135	26.1809	26.1533	26.112	26.1536
694	No Change in SL/Decrease in SL-KM	982.607	neg	1191	787	78806	11833	26.1809	26.1396	26.112	26.1536
695	No Change in SL/Decrease in SL-KM	518.341	pos	9510	10646	1408	5006	18.0852	18.0572	17.9596	18.0851
696	No Change in SL/Decrease in SL-KM	754.584	pos	1672	2751	1399	294017	22.2635	22.2914	22.1658	22.2772
697	No Change in SL/Decrease in SL-KM	772.563	pos	5634	4828	1328	84617	24.5833	24.6389	24.5275	24.5829
698	No Change in SL/Decrease in SL-KM	783.565	pos	65147	99889	41505	114118	24.5833	24.555	24.4996	24.5829
699	No Change in SL/Decrease in SL-KM	794.548	pos	12989	7221	1381	2885	23.2836	23.2974	22.1518	23.2693
700	No Change in SL/Decrease in SL-KM	797.555	pos	471020	410577	2291	9320	24.5973	24.6669	24.765	24.3453
701	No Change in SL/Decrease in SL-KM	810.524	pos	422239	461685	1340	6554	23.5212	23.5489	23.4514	22.6964
702	No Change in SL/Decrease in SL-KM	827.714	pos	33943	34639	5650	21328	22.8784	22.8503	22.1938	22.892
703	No Change in SL/Decrease in SL-KM	583.324	neg	103587	92284	1880	4725	18.6817	18.6541	21.1217	18.6543
704	No Change in SL/Decrease in SL-KM	585.359	neg	15319	14197	1878	6393	20.3359	20.3359	20.3084	20.3224
705	No Change in SL/Decrease in SL-KM	585.36	neg	10050	10218	1578	5013	20.3221	20.3221	20.3084	20.3086
706	No Change in SL/Decrease in SL-KM	608.302	neg	2876	2109	6788	14243	17.0964	17.055	12.1612	12.1752
707	Decrease in SL/No Change in SL-KM	207.104	pos	1142	0	21220	11966	4.94923	0	4.93535	4.94942
708	Decrease in SL/No Change in SL-KM	207.105	pos	1304	0	22721	17277	4.94923	0	4.93535	4.94942
709	Decrease in SL/No Change in SL-KM	207.111	pos	1272	0	22721	17477	4.94923	0	4.93535	4.94942
710	Decrease in SL/No Change in SL-KM	207.117	pos	1272	0	22721	17477	4.94923	0	4.93535	4.94942
711	Decrease in SL/No Change in SL-KM	237.146	pos	3576	1476	8676	4474	16.7574	16.7296	14.5217	14.3539
712	Decrease in SL/No Change in SL-KM	255.156	pos	1046	0	2007	1246	13.8088	0	13.781	13.7391
713	Decrease in SL/No Change in SL-KM	274.084	pos	1013	0	1057044	822951	2.26623	0	1.93087	2.00087
714	Decrease in SL/No Change in SL-KM	274.091	pos	1020	0	1057044	822951	2.26623	0	1.93087	2.00087
715	Decrease in SL/No Change in SL-KM	321.313	pos	16796	0	85235	49418	26.945	26.9586	26.7494	26.9445
716	Decrease in SL/No Change in SL-KM	321.318	pos	16796	0	85235	49418	26.945	26.9586	26.7494	26.9445
717	Decrease in SL/No Change in SL-KM	322.319	pos	1607	0	10471	7504	26.945	0	26.7773	26.9445
718	Decrease in SL/No Change in SL-KM	325.174	pos	1899	0	123323	65101	4.94923	0	3.73352	3.71968
719	Decrease in SL/No Change in SL-KM	338.309	pos	6791	0	10951	17091	26.945	26.9307	26.7913	26.9585
720	Decrease in SL/No Change in SL-KM	338.34	pos	1567986	0	10289996	5749214	26.917	26.9307	26.7634	26.9445
721	Decrease in SL/No Change in SL-KM	338.342	pos	1549730	0	10319324	5772743	26.917	26.9307	26.7634	26.9445
722	Decrease in SL/No Change in SL-KM	338.345	pos	1549730	0	10319324	5772743	26.917	26.9307	26.7634	26.9445
723	Decrease in SL/No Change in SL-KM	338.365	pos	65155	12875	378550	214866	26.9031	26.9446	26.7634	26.9445
724	Decrease in SL/No Change in SL-KM	338.366	pos	64565	12875	378550	211854	26.9031	26.9446	26.7634	26.9445
725	Decrease in SL/No Change in SL-KM	339.34	pos	360860	0	2220554	1477590	26.917	26.9586	26.7634	26.9445
726	Decrease in SL/No Change in SL-KM	339.343	pos	360860	0	2220554	1468430	26.917	26.9586	26.7634	26.9445
727	Decrease in SL/No Change in SL-KM	339.343	pos	360860	0	2212116	1477590	26.917	26.9586	26.7634	26.9445
728	Decrease in SL/No Change in SL-KM	339.344	pos	360860	0	2212116	1477590	26.917	26.9586	26.7634	26.9445
729	Decrease in SL/No Change in SL-KM	342.301	pos	14184	3984	20731	16214	16.2544	16.1986	18.6164	18.658
730	Decrease in SL/No Change in SL-KM	355.282	pos	2391	0	13435	8133	23.5911	22.2494	23.4654	17.7357
731	Decrease in SL/No Change in SL-KM	358.368	pos	23616	0	283717	320196	19.0634	19.0772	18.9797	19.1192
732	Decrease in SL/No Change in SL-KM	358.376	pos	21955	0	275673	315755	19.0634	19.0772	18.9797	19.1192
733	Decrease in SL/No Change in SL-KM	358.386	pos	15212	0	209646	185887	19.0634	19.0772	18.9797	19.1192
734	Decrease in SL/No Change in SL-KM	359.355	pos	2660	0	49759	51265	19.0634	19.0912	18.9797	19.1192
735	Decrease in SL/No Change in SL-KM	359.364	pos	3018	0	65253	64616	19.0634	19.0633	18.9797	19.1192
736	Decrease in SL/No Change in SL-KM	359.371	pos	3018	0	65253	64616	19.0634	19.0633	18.9797	19.1192
737	Decrease in SL/No Change in SL-KM	359.375	pos	3453	0	66128	64616	19.0634	22.459	18.9797	19.1192
738	Decrease in SL/No Change in SL-KM	365.113	pos	1295	0	2089	1874	4.94923	0	5.21485	5.21488
739	Decrease in SL/No Change in SL-KM	366.301	pos	2098	563	37164	27778	18.3088	18.2667	18.4487	18.4764
740	Decrease in SL/No Change in SL-KM	366.307	pos	2098	563	37164	27778	18.3088	18.2667	18.4487	18.4764
741	Decrease in SL/No Change in SL-KM	368.305	pos	2347	806	213032	209838	23.4234	21.0756	18.6024	18.6301
742	Decrease in SL/No Change in SL-KM	368.315	pos	2488	885	222311	222144	23.4234	21.0756	18.6024	18.6301
743	Decrease in SL/No Change in SL-KM	369.313	pos	1011	0	54843	50536	23.3116	21.2153	18.6024	18.6161
744	Decrease in SL/No Change in SL-KM	369.319	pos	1011	0	54843	50536	23.3116	21.2153	18.6024	18.6161
745	Decrease in SL/No Change in SL-KM	416.289	pos	2590	0	49005	68740	6.54237	6.5286	8.49882	8.45685
746	Decrease in SL/No Change in SL-KM	425.376	pos	3971	0	14926	9244	20.9919	23.6048	21.3414	21.3829
747	Decrease in SL/No Change in SL-KM	433.266	pos	2293	0	7420	9062	6.84978	6.85013	6.8498	6.83595
748	Decrease in SL/No Change in SL-KM	449.353	pos	10377	0	4437	6672	25.8271	25.8266	25.869	25.8266
749	Decrease in SL/No Change in SL-KM	449.353	pos	10377	0	4437	6672	25.8271	25.8266	25.869	25.8266
750	Decrease in SL/No Change in SL-KM	473.323	pos	1647	509	4064592	3385444	8.63837	8.5969	8.82023	8.63847
751	Decrease in SL/No Change in SL-KM	473.346	pos	1724	0	4238716	3541277	8.6244	8.44317	8.82023	8.63847
752	Decrease in SL/No Change in SL-KM	497.333	pos	11539	3375	15086	10057	17.2747	17.3445	11.8805	11.8525
753	Decrease in SL/No Change in SL-KM	503.335	pos	6368	0	15360	8945	17.1908	17.3305	13.1662	13.1241
754	Decrease in SL/No Change in SL-KM	520.305	pos	3184	1536	17960	18542	17.5262	17.5261	19.0775	19.203
755	Decrease in SL/No Change in SL-KM	544.337	pos	2392	1020	5956	6142	17.2048	17.1628	17.0511	17.1768
756	Decrease in SL/No Change in SL-KM	546.331	pos	1107	0	54903	30030	17.3026	0	17.8058	17.8755
757	Decrease in SL/No Change in SL-KM	556.432	pos	1712	0	1222	1364	24.1501	0	23.8986	23.982
758	Decrease in SL/No Change in SL-KM	556.442	pos	1402	0	1222	2046	23.9684	0	23.8986	23.8562
759	Decrease in SL/No Change in SL-KM	559.294	pos	2001	368	1702	1563	17.3725	17.3025	11.4054	11.6988
760	Decrease in SL/No Change in SL-KM	559.294	pos	2001	368	1702	1563	17.3725	17.3025	11.4054	11.6988
761	Decrease in SL/No Change in SL-KM	559.297	pos	2001	368	1771	1563	17.3725	17.3025	12.188	11.6988
762	Decrease in SL/No Change in SL-KM	575.262	pos	5949	2914	84685	46285	17.2327	17.3305	8.13548	8.10755
763	Decrease in SL/No Change in SL-KM	576.28	pos	2236	684	34004	32653	17.3445	17.3165	10.8604	10.8463
764	Decrease in SL/No Change in SL-KM	619.507	pos	5408	0	13809	8642	26.1066	0	26.0646	26.162
765	Decrease in SL/No Change in SL-KM	628.327	pos	1008	318	6898	4244	17.3166	17.1908	11.8107	11.7547
766	Decrease in SL/No Change in SL-KM	644.565	pos	7069	1695	26637	21487	26.3162	26.0363	26.2044	26.2738
767	Decrease in SL/No Change in SL-KM	644.579	pos	4103	0	7011	5532	26.3162	26.0363	25.9947	26.2319
768	Decrease in SL/No Change in SL-KM	663.457	pos	5073	0	7857	7126	20.7124	0	20.2653	21.0336
769	Decrease in SL/No Change in SL-KM	735.556	pos	1679	0	1385	1635	18.4346	18.3646	18.253	18.4344
770	Decrease in SL/No Change in SL-KM	735.563	pos	1395	0	1308	1376	18.2669	0	18.253	18.2528
771	Decrease in SL/No Change in SL-KM	735.566	pos	1472	0	1353	1311	19.4408	0	19.4548	19.4545
772	Decrease in SL/No Change in SL-KM	735.567	pos	4227	0	3747	2370	20.0417	19.9995	19.5806	19.8738
773	Decrease in SL/No Change in SL-KM	735.567	pos	2716	109	1611	1311	19.4408	19.3707	19.4548	19.4545
774	Decrease in SL/No Change in SL-KM	735.595	pos	8360	149	24372	26868	19.4966	19.9017	19.5666	19.6502
775	Decrease in SL/No Change in SL-KM	735.602	pos	15957	167	15212	22445	19.8321	19.804	19.5666	19.6502
776	Decrease in SL/No Change in SL-KM	735.607	pos	15957	167	15212	22445	19.8321	19.804	19.5666	19.6502
777	Decrease in SL/No Change in SL-KM	736.528	pos	2145	421	1676	1714	17.2467	17.3165	17.2467	17.037
778	Decrease in SL/No Change in SL-KM	794.548	pos	38552	15480	5034	3567	23.3815	23.3533	23.4374	23.2693
779	Decrease in SL/No Change in SL-KM	797.51	pos	20156	0	2929	5296	24.7231	26.9307	26.8891	24.8344
780	Decrease in SL/No Change in SL-KM	809.584	pos	1165937	19534	10699	7844	24.5973	24.8066	24.8489	24.5689
781	Decrease in SL/No Change in SL-KM	816.532	pos	9336	2229	5070	2666	24.8209	24.8066	24.9048	25.0301
782	Decrease in SL/No Change in SL-KM	816.544	pos	1814	0	5659	2968	25.0725	0	24.8769	25.0301
783	Decrease in SL/No Change in SL-KM	816.548	pos	1814	0	5659	2968	25.0725	0	24.8769	25.0301
784	Decrease in SL/No Change in SL-KM	822.522	pos	2112	0	1226	1364	23.619	0	23.4514	23.6605
785	Decrease in SL/No Change in SL-KM	836.526	pos	15292	1364	1411	1364	23.8846	23.8424	23.4095	23.437
786	Decrease in SL/No Change in SL-KM	836.536	pos	34141	0	5553	7437	23.8846	0	22.4872	22.9619
787	Decrease in SL/No Change in SL-KM	842.687	pos	1638	697	2712	2069	19.6085	19.804	19.5806	19.3288
788	Decrease in SL/No Change in SL-KM	842.69	pos	1638	773	2712	2069	19.6085	19.6502	19.5806	19.3288
789	Decrease in SL/No Change in SL-KM	852.535	pos	21051	7911	3893	3789	23.8566	23.8284	23.4374	23.8142
790	Decrease in SL/No Change in SL-KM	876.604	pos	3615	0	161382	100341	26.1625	0	26.1205	26.2738
791	Decrease in SL/No Change in SL-KM	954.582	pos	1333	0	113481	99418	26.1346	0	26.0366	26.148
792	Decrease in SL/No Change in SL-KM	954.625	pos	10194	4030	381368	191039	26.1486	26.1621	26.0506	26.162
793	Decrease in SL/No Change in SL-KM	955.603	pos	4257	0	222260	123047	26.1625	26.1481	26.0506	26.162
794	Decrease in SL/No Change in SL-KM	955.603	pos	4257	0	222260	123047	26.1625	26.1481	26.0506	26.162
795	Decrease in SL/No Change in SL-KM	959.56	pos	6572	274	125426	95371	26.1486	22.3193	26.0506	26.148
796	Decrease in SL/No Change in SL-KM	960.571	pos	2257	0	81481	49655	26.1486	26.1621	26.0506	26.148
797	Decrease in SL/No Change in SL-KM	961.572	pos	1137	0	23394	13401	26.1625	0	26.0366	26.148
798	Decrease in SL/No Change in SL-KM	283.267	neg	4810	0	9682	8903	26.1947	26.1533	26.112	26.1674
799	Decrease in SL/No Change in SL-KM	387.113	neg	4138	0	1155468	880671	0.9261	0.898517	0.912317	0.92615
800	Decrease in SL/No Change in SL-KM	604.315	neg	3495	967	53640	32294	17.055	17.0964	10.0796	10.0937
801	Decrease in SL/No Change in SL-KM	634.274	neg	1267	247	1475	2381	17.3721	17.3169	12.9332	12.9334
802	Decrease in SL/No Change in SL-KM	634.274	neg	1267	247	1475	2381	17.3721	17.3169	12.9332	12.9334
803	Decrease in SL/No Change in SL-KM	634.274	neg	1267	247	1475	2381	17.3721	17.3169	12.9332	12.9334
804	Decrease in SL/No Change in SL-KM	639.283	neg	1114	0	533163	269012	18.6817	18.599	14.3117	14.3395
805	Decrease in SL/No Change in SL-KM	667.284	neg	2654	1247	246419	164718	17.3859	17.2066	15.0148	15.0564
806	Decrease in SL/No Change in SL-KM	667.287	neg	2654	1247	245365	164718	17.3859	17.2066	15.0148	15.0564
807	Increase in SL/No Change in SL-KM	518.32	pos	1374	13427	253962	214543	15.5417	13.9207	11.6569	11.6708
808	Increase in SL/No Change in SL-KM	518.329	pos	1374	14337	343748	266920	15.5417	13.9207	11.6569	11.6708
809	Increase in SL/No Change in SL-KM	666.432	pos	32041	84790	2118	1309	20.0976	20.1393	20.1116	20.1253
810	Increase in SL/No Change in SL-KM	667.431	pos	6572	14836	1082	661	20.1255	20.1393	19.916	19.9855
811	Increase in SL/No Change in SL-KM	700.447	pos	64404	202428	1180	1345	20.5168	20.5306	20.1395	20.0275
812	Increase in SL/No Change in SL-KM	700.454	pos	64404	206052	1180	1113	20.5168	20.5306	20.1395	20.0275
813	Increase in SL/No Change in SL-KM	779.535	pos	5521	100940	2163	1364	24.779	24.8066	24.793	24.8624

## Sheet: Sheet2
171	Consistent Decrease in SL and SL-KM	253.178	pos	1334	0	5490	1187	17.4004	0	15.7374	15.8911
172	Consistent Decrease in SL and SL-KM	255.158	pos	1046	0	3856	1651	13.8088	0	13.6692	13.7391
173	Consistent Decrease in SL and SL-KM	274.091	pos	1047	0	11129	5544	4.94923	0	5.84367	5.8437
174	Consistent Decrease in SL and SL-KM	274.095	pos	1047	0	11129	5544	4.94923	0	5.84367	5.8437
175	Consistent Decrease in SL and SL-KM	275.201	pos	1001	0	22455	4824	21.5369	0	21.2296	22.892
176	Consistent Decrease in SL and SL-KM	301.29	pos	3475	1617	5764	0	21.5649	21.5926	21.523	0
177	Consistent Decrease in SL and SL-KM	310.309	pos	12066	0	187271	47245	25.1563	25.1559	25.0865	25.1558
178	Consistent Decrease in SL and SL-KM	310.31	pos	11966	0	187271	47245	25.1563	25.1559	25.0865	25.1558
179	Consistent Decrease in SL and SL-KM	310.311	pos	11966	0	186415	47245	25.1563	25.1699	25.0865	25.1558
180	Consistent Decrease in SL and SL-KM	311.315	pos	2241	0	40838	4557	25.1563	25.1419	25.0865	25.1558
181	Consistent Decrease in SL and SL-KM	323.257	pos	10519	3410	6990	682	23.4374	23.3952	23.3536	23.4789
182	Consistent Decrease in SL and SL-KM	323.258	pos	10519	3410	6990	682	23.4374	23.3952	23.3536	23.4789
183	Consistent Decrease in SL and SL-KM	324.237	pos	2032	0	14747	7089	4.20867	0	4.3065	4.29263
184	Consistent Decrease in SL and SL-KM	324.26	pos	1649	0	1241	0	23.4234	0	23.3536	0
185	Consistent Decrease in SL and SL-KM	328.318	pos	2179	0	5573	0	24.0383	24.0939	23.9685	0
186	Consistent Decrease in SL and SL-KM	328.319	pos	2179	0	9819	0	24.0383	0	23.9685	0
187	Consistent Decrease in SL and SL-KM	328.319	pos	2179	0	9819	0	24.0383	0	23.9685	0
188	Consistent Decrease in SL and SL-KM	338.292	pos	2149	0	9359	3440	26.945	26.9586	26.7773	26.9585
189	Consistent Decrease in SL and SL-KM	338.382	pos	10766	0	43981	15400	26.917	0	26.7913	26.9306
190	Consistent Decrease in SL and SL-KM	339.367	pos	44177	0	204807	84359	26.917	26.9586	26.7634	26.9166
191	Consistent Decrease in SL and SL-KM	340.335	pos	12527	0	126001	47289	26.917	26.9586	26.7634	26.9445
192	Consistent Decrease in SL and SL-KM	341.345	pos	1550	0	20416	8044	26.917	0	26.7634	26.9445
193	Consistent Decrease in SL and SL-KM	347.313	pos	2220	0	2068	0	23.8426	0	23.717	23.7304
194	Consistent Decrease in SL and SL-KM	352.319	pos	25087	0	185325	50234	22.3055	22.3752	22.2497	22.3331
195	Consistent Decrease in SL and SL-KM	352.322	pos	24226	0	185325	41965	22.3055	22.3752	22.2497	22.3331
196	Consistent Decrease in SL and SL-KM	352.322	pos	20808	0	164881	41965	22.3055	22.3752	22.2497	22.3331
197	Consistent Decrease in SL and SL-KM	352.338	pos	18859	0	150656	21184	22.3055	22.3752	22.2497	22.3331
198	Consistent Decrease in SL and SL-KM	353.313	pos	4321	0	41212	2853	22.3055	22.2494	22.2497	22.2213
199	Consistent Decrease in SL and SL-KM	353.324	pos	4321	0	41212	2853	22.3055	22.2494	22.2497	22.2213
200	Consistent Decrease in SL and SL-KM	353.324	pos	4321	0	38823	2853	22.3055	22.2494	22.2497	22.2213
201	Consistent Decrease in SL and SL-KM	353.34	pos	1359	0	20125	0	22.3055	22.2355	22.2637	0
202	Consistent Decrease in SL and SL-KM	355.261	pos	1811	0	6707	1576	22.9482	22.2494	17.8896	17.8056
203	Consistent Decrease in SL and SL-KM	364.327	pos	2620	625	24353	8509	17.1908	17.0231	17.2188	17.2745
204	Consistent Decrease in SL and SL-KM	367.3	pos	1563	0	6969	1147	21.1176	22.5428	20.2933	20.3908
205	Consistent Decrease in SL and SL-KM	367.305	pos	1563	0	6969	1291	21.1176	22.5428	20.2933	20.3908
206	Consistent Decrease in SL and SL-KM	367.312	pos	1563	0	6602	1518	21.1176	21.2432	20.3492	20.3908
207	Consistent Decrease in SL and SL-KM	368.315	pos	1391	242	3924	1197	23.4234	21.0756	24.0523	20.0833
208	Consistent Decrease in SL and SL-KM	370.364	pos	10098	4321	12723	0	20.9919	20.9777	20.9361	0
209	Consistent Decrease in SL and SL-KM	370.37	pos	5685	1597	3047	0	21.1037	21.0756	21.0619	0
210	Consistent Decrease in SL and SL-KM	379.223	pos	9240	0	2395	0	24.3038	24.3036	24.3318	24.3314
211	Consistent Decrease in SL and SL-KM	379.246	pos	1613	0	4607	682	24.3317	0	24.3318	24.4152
212	Consistent Decrease in SL and SL-KM	380.282	pos	13368	0	50301	14292	26.6935	26.6931	25.4358	25.5052
213	Consistent Decrease in SL and SL-KM	387.335	pos	1124	448	607156	216312	23.5212	22.3193	23.4654	23.5069
214	Consistent Decrease in SL and SL-KM	394.233	pos	4262	2002	2326	0	25.0725	25.1	22.3755	25.072
215	Consistent Decrease in SL and SL-KM	395.367	pos	7202	0	6364	0	22.4452	23.8145	23.6052	22.5706
216	Consistent Decrease in SL and SL-KM	398.337	pos	3231	0	15137	0	18.7979	18.8537	16.8833	0
217	Consistent Decrease in SL and SL-KM	414.345	pos	56214	22330	54478	0	17.6659	17.6519	24.2061	24.2475
218	Consistent Decrease in SL and SL-KM	414.359	pos	64419	23942	9890	1990	17.6659	17.6519	24.1362	24.0937
219	Consistent Decrease in SL and SL-KM	415.377	pos	3805	0	5211	2530	25.0725	25.1978	25.2122	25.1837
220	Consistent Decrease in SL and SL-KM	417.367	pos	2720	0	3551	0	25.1144	0	25.2821	25.2817
221	Consistent Decrease in SL and SL-KM	424.346	pos	1147	0	7260	0	23.8287	0	23.8148	23.7863
222	Consistent Decrease in SL and SL-KM	429.339	pos	2155	0	4183	0	23.102	23.1297	23.0601	0
223	Consistent Decrease in SL and SL-KM	430.335	pos	2420	863	4457	376	22.6547	22.2774	23.0462	18.8676
224	Consistent Decrease in SL and SL-KM	430.339	pos	1079	0	2751	0	22.9482	0	22.9483	0
225	Consistent Decrease in SL and SL-KM	438.376	pos	1407	337	4013	0	20.9639	20.5445	19.6923	0
226	Consistent Decrease in SL and SL-KM	440.378	pos	1031	0	2831	0	26.3023	0	26.3162	0
227	Consistent Decrease in SL and SL-KM	445.394	pos	13880	1861	5069	0	22.9342	22.0817	21.3414	23.1994
228	Consistent Decrease in SL and SL-KM	445.397	pos	13880	1861	5069	0	22.9342	22.0817	21.3414	23.1994
229	Consistent Decrease in SL and SL-KM	446.363	pos	5753	0	42705	7952	25.9109	0	26.2044	26.3576
230	Consistent Decrease in SL and SL-KM	446.364	pos	35546	3907	10940	682	23.074	22.7245	24.4157	24.4851
231	Consistent Decrease in SL and SL-KM	446.372	pos	5753	0	42705	7952	25.9109	0	26.2044	26.3576
232	Consistent Decrease in SL and SL-KM	450.356	pos	1626	0	2254	0	25.8411	0	25.841	25.8545
233	Consistent Decrease in SL and SL-KM	452.375	pos	2284	0	1529	0	23.4933	23.521	23.4234	0
234	Consistent Decrease in SL and SL-KM	471.378	pos	3569	0	95195	29238	26.8751	0	26.8752	27.0144
235	Consistent Decrease in SL and SL-KM	481.366	pos	2709	0	65013	7306	18.9656	26.1341	24.7232	24.9602
236	Consistent Decrease in SL and SL-KM	496.32	pos	3142	1194	5878	1832	18.3507	18.3087	18.3369	21.7323
237	Consistent Decrease in SL and SL-KM	497.415	pos	4419	0	5092	0	23.8846	0	24.0244	0
238	Consistent Decrease in SL and SL-KM	503.323	pos	6368	0	11952	0	17.1908	17.3305	14.8011	14.5915
239	Consistent Decrease in SL and SL-KM	503.336	pos	6368	0	6848	0	17.1908	17.3305	14.8011	14.5915
240	Consistent Decrease in SL and SL-KM	515.401	pos	30170	0	37593	0	24.0243	23.1996	25.1564	26.4973
241	Consistent Decrease in SL and SL-KM	515.401	pos	30170	13239	37593	0	24.0243	23.1996	25.1564	25.2117
242	Consistent Decrease in SL and SL-KM	515.403	pos	3902	682	1833	0	23.7029	23.7027	23.7589	0
243	Consistent Decrease in SL and SL-KM	515.404	pos	31064	8382	4141	0	23.5072	23.1996	23.4934	0
244	Consistent Decrease in SL and SL-KM	515.406	pos	4013	1704	21957	0	24.2199	24.052	24.234	0
245	Consistent Decrease in SL and SL-KM	515.407	pos	15667	2352	1395	0	22.8784	22.7664	22.1239	0
246	Consistent Decrease in SL and SL-KM	515.427	pos	1735	0	6148	0	24.6253	24.6669	24.6952	24.7366
247	Consistent Decrease in SL and SL-KM	517.415	pos	4042	0	5978	0	23.5631	22.2075	24.1781	22.2912
248	Consistent Decrease in SL and SL-KM	520.284	pos	7437	1981	1616	674	17.4144	17.3864	17.3585	17.3025
249	Consistent Decrease in SL and SL-KM	524.392	pos	9639	4016	4602	1255	19.8741	19.8599	19.8461	19.8598
250	Consistent Decrease in SL and SL-KM	525.436	pos	1078	0	2840	0	26.0367	0	26.0786	0
251	Consistent Decrease in SL and SL-KM	526.422	pos	5221	0	1312	0	22.529	0	22.571	0
252	Consistent Decrease in SL and SL-KM	527.381	pos	1170	578	2602	1043	20.2933	20.2651	20.2793	20.265
253	Consistent Decrease in SL and SL-KM	528.456	pos	2717	917	5614	1290	22.1657	22.2355	23.144	23.2413
254	Consistent Decrease in SL and SL-KM	531.442	pos	1993	912	1337	0	23.7728	22.9621	23.6052	0
255	Consistent Decrease in SL and SL-KM	532.439	pos	2092	0	5597	0	23.8566	0	23.6192	0
256	Consistent Decrease in SL and SL-KM	532.472	pos	2219	1084	1989	0	23.4933	22.8503	24.4996	0
257	Consistent Decrease in SL and SL-KM	532.472	pos	2219	1084	1989	0	23.4933	22.8503	24.4996	0
258	Consistent Decrease in SL and SL-KM	534.326	pos	43756	21782	15425	3794	14.3818	14.3679	14.326	14.3958
259	Consistent Decrease in SL and SL-KM	540.311	pos	2314	280	8284	2020	16.3941	16.4082	16.8833	16.9671
260	Consistent Decrease in SL and SL-KM	542.473	pos	1115	274	2184	707	22.5988	21.7324	21.3414	21.4248
261	Consistent Decrease in SL and SL-KM	546.349	pos	3324	1624	2114	874	20.2793	20.2791	20.2793	20.265
262	Consistent Decrease in SL and SL-KM	547.274	pos	2425	976	16109	3130	17.4004	17.3584	10.9862	11.2376
263	Consistent Decrease in SL and SL-KM	551.479	pos	2979	0	8387	0	26.6655	0	26.7074	0
264	Consistent Decrease in SL and SL-KM	551.5	pos	3832	0	2903	0	24.5274	0	24.4996	0
265	Consistent Decrease in SL and SL-KM	552.399	pos	12348	1999	46059	10693	22.8224	22.8503	22.8226	22.7802
266	Consistent Decrease in SL and SL-KM	552.405	pos	12348	4992	42873	10693	22.8224	22.7944	22.8226	22.7802
267	Consistent Decrease in SL and SL-KM	552.415	pos	11245	4992	38735	8291	22.7945	22.7944	22.8086	22.7802
268	Consistent Decrease in SL and SL-KM	553.381	pos	1676	0	11339	1364	22.8224	22.7385	22.7946	22.2772
269	Consistent Decrease in SL and SL-KM	553.398	pos	2005	395	9842	2046	22.7945	22.8084	22.7946	22.7942
270	Consistent Decrease in SL and SL-KM	553.424	pos	1054	388	11217	2663	22.7945	22.8223	22.8366	22.7942
271	Consistent Decrease in SL and SL-KM	553.427	pos	1054	388	10786	2663	22.7945	22.8223	22.8366	22.7942
272	Consistent Decrease in SL and SL-KM	553.447	pos	3292	0	64919	9064	26.4839	0	26.2044	26.2598
273	Consistent Decrease in SL and SL-KM	559.27	pos	2095	0	5713	1533	17.3725	0	16.8833	11.6848
274	Consistent Decrease in SL and SL-KM	562.313	pos	1571	507	5520	944	17.3305	17.0371	12.4674	12.4673
275	Consistent Decrease in SL and SL-KM	562.326	pos	1164	485	5520	0	17.2467	17.0371	12.4674	0
276	Consistent Decrease in SL and SL-KM	565.45	pos	1011	0	3775	845	23.0041	22.7525	18.5046	22.8501
277	Consistent Decrease in SL and SL-KM	565.463	pos	1041	0	6519	1558	23.0041	22.7525	22.3894	22.8501
278	Consistent Decrease in SL and SL-KM	573.431	pos	5909	0	6709	0	24.9467	24.9323	24.9188	0
279	Consistent Decrease in SL and SL-KM	573.434	pos	4098	0	13122	4221	26.3023	26.2878	25.9947	25.9663
280	Consistent Decrease in SL and SL-KM	573.44	pos	11441	0	17333	0	25.9529	26.2878	25.9668	25.9663
281	Consistent Decrease in SL and SL-KM	574.27	pos	5766	1462	5329	2473	17.3585	17.3305	11.8526	12.6909
282	Consistent Decrease in SL and SL-KM	574.277	pos	5766	1462	5329	2473	17.3585	17.3305	11.8526	12.6909
283	Consistent Decrease in SL and SL-KM	585.475	pos	2456	0	1723	0	23.5631	0	23.7309	0
284	Consistent Decrease in SL and SL-KM	585.491	pos	18104	7986	2881	0	23.4514	23.4092	22.8226	0
285	Consistent Decrease in SL and SL-KM	611.463	pos	1032	0	43723	0	22.2915	22.487	23.0182	0
286	Consistent Decrease in SL and SL-KM	611.466	pos	1032	0	43723	0	22.2915	22.487	23.0182	0
287	Consistent Decrease in SL and SL-KM	611.476	pos	1361	0	35731	0	24.5973	0	23.0182	0
288	Consistent Decrease in SL and SL-KM	613.492	pos	9848	0	8405	0	20.7963	20.2232	24.4716	21.2571
289	Consistent Decrease in SL and SL-KM	620.544	pos	1119	0	5809	0	25.869	0	26.0087	0
290	Consistent Decrease in SL and SL-KM	625.548	pos	14540	6409	91446	33074	26.1066	25.7707	26.0227	26.162
291	Consistent Decrease in SL and SL-KM	628.545	pos	136678	20189	181258	0	25.7712	25.4633	26.1904	25.8405
292	Consistent Decrease in SL and SL-KM	630.515	pos	1185	0	2283	0	26.8751	0	26.8612	0
293	Consistent Decrease in SL and SL-KM	630.527	pos	1371	0	8409	0	26.8751	0	26.8752	0
294	Consistent Decrease in SL and SL-KM	636.52	pos	1422	0	1097	0	24.2479	0	23.5074	18.3366
295	Consistent Decrease in SL and SL-KM	644.555	pos	9278	0	52619	21487	26.1765	0	26.2323	26.2738
296	Consistent Decrease in SL and SL-KM	647.537	pos	2140	0	4410	0	26.7773	0	26.4978	0
297	Consistent Decrease in SL and SL-KM	663.461	pos	12450	713	6604	0	21.5788	21.5647	20.3352	0
298	Consistent Decrease in SL and SL-KM	664.566	pos	2182	0	5028	0	27.0289	0	27.0149	0
299	Consistent Decrease in SL and SL-KM	664.567	pos	6408	0	6452	0	26.5538	0	26.8332	26.8328
300	Consistent Decrease in SL and SL-KM	674.525	pos	1978	0	4992	0	23.2836	23.4232	23.4934	23.1854
301	Consistent Decrease in SL and SL-KM	675.67	pos	25736	0	355057	147604	26.931	28.1325	26.7634	26.9445
302	Consistent Decrease in SL and SL-KM	675.695	pos	5606	0	74685	22459	26.931	0	26.7634	26.9166
303	Consistent Decrease in SL and SL-KM	676.679	pos	11774	0	167426	72184	26.917	0	26.7634	26.9166
304	Consistent Decrease in SL and SL-KM	676.701	pos	3302	0	62060	17743	26.917	0	26.7634	26.9026
305	Consistent Decrease in SL and SL-KM	677.682	pos	2350	0	41333	18892	26.917	25.5053	26.7634	26.9166
306	Consistent Decrease in SL and SL-KM	680.558	pos	1544	0	2512	1088	26.442	0	26.7494	26.6231
307	Consistent Decrease in SL and SL-KM	680.624	pos	1288	0	2439	0	26.8611	0	26.8332	0
308	Consistent Decrease in SL and SL-KM	686.57	pos	2111	0	4173	0	23.1719	22.0817	23.2558	23.3392
309	Consistent Decrease in SL and SL-KM	689.603	pos	7760	0	32243	0	26.1765	26.0084	26.0366	0
310	Consistent Decrease in SL and SL-KM	690.521	pos	2743	0	2085	0	20.447	20.4747	20.4889	20.4607
311	Consistent Decrease in SL and SL-KM	695.551	pos	1008	0	1674	0	23.4933	21.6764	23.4374	0
312	Consistent Decrease in SL and SL-KM	712.55	pos	1061	130	7430	1085	24.164	22.5568	24.2619	22.4588
313	Consistent Decrease in SL and SL-KM	719.567	pos	3462	0	3795	0	22.9622	23.8983	23.703	22.4309
314	Consistent Decrease in SL and SL-KM	721.587	pos	1280	0	3241	0	27.1127	0	27.0848	0
315	Consistent Decrease in SL and SL-KM	722.611	pos	16763	0	15477	0	27.3642	0	26.7214	0
316	Consistent Decrease in SL and SL-KM	735.564	pos	3150	0	2451	1219	18.6721	0	18.8539	18.6999
317	Consistent Decrease in SL and SL-KM	735.579	pos	8985	0	12991	0	24.5973	23.3393	24.4856	0
318	Consistent Decrease in SL and SL-KM	735.613	pos	938209	1538	20664	0	22.9482	22.7804	19.5526	0
319	Consistent Decrease in SL and SL-KM	736.61	pos	3356	0	1191	0	19.9159	0	19.6085	0
320	Consistent Decrease in SL and SL-KM	747.634	pos	33146	0	5271	0	24.5833	0	24.779	0
321	Consistent Decrease in SL and SL-KM	756.498	pos	1990	0	2010	0	22.1518	0	22.2218	0
322	Consistent Decrease in SL and SL-KM	761.54	pos	3125	0	1664	0	23.5631	0	23.4654	0
323	Consistent Decrease in SL and SL-KM	774.593	pos	1208	0	1446	0	24.5973	0	24.5135	0
324	Consistent Decrease in SL and SL-KM	794.509	pos	7900	3940	2051	0	23.3395	23.4092	23.4514	0
325	Consistent Decrease in SL and SL-KM	794.536	pos	12983	5434	4919	682	23.3954	23.4092	23.4654	23.4929
326	Consistent Decrease in SL and SL-KM	794.545	pos	44648	15480	6852	2046	23.3815	23.3533	23.4654	23.2693
327	Consistent Decrease in SL and SL-KM	794.56	pos	24479	5311	3210	0	23.3675	23.1996	23.4374	0
328	Consistent Decrease in SL and SL-KM	794.569	pos	9998	0	2407	0	24.4017	0	24.4017	0
329	Consistent Decrease in SL and SL-KM	795.527	pos	3125	0	1063	0	23.5072	0	23.4934	0
330	Consistent Decrease in SL and SL-KM	795.53	pos	12595	1973	2044	682	23.3815	23.3673	23.4514	23.395
331	Consistent Decrease in SL and SL-KM	795.534	pos	12595	0	2666	682	23.3815	0	23.4514	23.395
332	Consistent Decrease in SL and SL-KM	795.547	pos	3473	682	1395	0	23.4933	23.4791	23.4514	0
333	Consistent Decrease in SL and SL-KM	796.51	pos	78043	8639	5805	0	24.5833	24.555	24.8769	0
334	Consistent Decrease in SL and SL-KM	796.536	pos	256474	127164	4367	0	24.5833	24.6669	24.4996	0
335	Consistent Decrease in SL and SL-KM	796.576	pos	24869	10642	2230	0	24.5973	24.6249	24.4996	0
336	Consistent Decrease in SL and SL-KM	797.578	pos	179373	56536	3889	0	24.6392	24.6669	24.4996	0
337	Consistent Decrease in SL and SL-KM	798.642	pos	2707	0	5893	0	24.4296	0	24.4856	0
338	Consistent Decrease in SL and SL-KM	803.682	pos	7080	0	2144	0	24.3877	0	24.807	0
339	Consistent Decrease in SL and SL-KM	807.685	pos	1160	445	1412	0	23.2557	23.1297	23.0322	0
340	Consistent Decrease in SL and SL-KM	808.493	pos	1584	477	1825	0	24.9327	24.9044	24.821	0
341	Consistent Decrease in SL and SL-KM	808.547	pos	9960	2507	20875	0	24.9047	24.9323	24.821	0
342	Consistent Decrease in SL and SL-KM	808.553	pos	21781	7253	31027	0	24.8908	24.9323	24.807	0
343	Consistent Decrease in SL and SL-KM	808.556	pos	10562	0	1236	0	23.5072	0	23.4794	0
344	Consistent Decrease in SL and SL-KM	808.556	pos	21781	7253	23642	0	24.8908	24.9323	24.807	0
345	Consistent Decrease in SL and SL-KM	809.561	pos	91014	6001	21857	0	24.5833	24.8345	24.8489	0
346	Consistent Decrease in SL and SL-KM	809.561	pos	5771	1962	1405	0	23.4234	23.4651	23.4514	0
347	Consistent Decrease in SL and SL-KM	809.568	pos	85000	6666	21857	0	24.5833	24.7507	24.8489	0
348	Consistent Decrease in SL and SL-KM	809.632	pos	84562	19422	5366	0	24.6671	24.4432	24.793	0
349	Consistent Decrease in SL and SL-KM	809.684	pos	57963	0	853185	245668	24.5833	23.8564	24.807	24.6668
350	Consistent Decrease in SL and SL-KM	809.688	pos	53376	0	853185	245668	24.5833	23.8564	24.807	24.6668
351	Consistent Decrease in SL and SL-KM	809.716	pos	3949	501	67958	5799	24.3038	24.583	24.779	24.6947
352	Consistent Decrease in SL and SL-KM	810.581	pos	6935	0	1105	0	23.5072	0	23.4654	0
353	Consistent Decrease in SL and SL-KM	810.585	pos	18411	0	1203	0	24.1361	0	24.1082	0
354	Consistent Decrease in SL and SL-KM	810.589	pos	6935	0	1105	0	23.5072	0	23.4654	0
355	Consistent Decrease in SL and SL-KM	810.705	pos	6427	2219	177677	12623	25.0165	24.583	24.793	24.9043
356	Consistent Decrease in SL and SL-KM	811.556	pos	23918	8868	1662	0	23.4234	23.521	24.821	0
357	Consistent Decrease in SL and SL-KM	811.578	pos	5849	0	1030	0	24.5554	24.555	24.5415	0
358	Consistent Decrease in SL and SL-KM	812.563	pos	375971	164447	10395	0	27.6577	27.4896	26.8612	27.1541
359	Consistent Decrease in SL and SL-KM	813.51	pos	23581	0	45134	0	24.8069	24.7926	24.807	24.8484
360	Consistent Decrease in SL and SL-KM	814.575	pos	890251	381121	50163	20631	23.9265	26.6092	26.2323	24.0378
361	Consistent Decrease in SL and SL-KM	815.624	pos	5394	2676	2376	0	23.5212	23.535	23.4234	0
362	Consistent Decrease in SL and SL-KM	815.629	pos	54172	18951	4103	0	23.4234	22.9341	23.4234	0
363	Consistent Decrease in SL and SL-KM	816.529	pos	16718	5006	5442	1034	24.751	24.6808	24.9048	24.4431
364	Consistent Decrease in SL and SL-KM	816.635	pos	10171	0	1757	0	23.633	0	23.4234	0
365	Consistent Decrease in SL and SL-KM	818.52	pos	25272	11029	1064	0	24.5833	24.6109	24.5135	0
366	Consistent Decrease in SL and SL-KM	818.522	pos	25272	11029	1064	0	24.5833	24.6109	24.5135	0
367	Consistent Decrease in SL and SL-KM	818.532	pos	25272	11029	1064	0	24.5833	24.6109	24.5135	0
368	Consistent Decrease in SL and SL-KM	822.534	pos	1359	0	1042	0	24.4156	0	24.4996	0
369	Consistent Decrease in SL and SL-KM	822.538	pos	4490	0	1049	0	23.619	0	23.4514	0
370	Consistent Decrease in SL and SL-KM	824.57	pos	4790	0	1009	0	24.6113	0	24.5415	0
371	Consistent Decrease in SL and SL-KM	827.663	pos	1172	0	1270	0	21.4111	21.4948	21.4951	0
372	Consistent Decrease in SL and SL-KM	829.719	pos	39055	0	1030	0	22.1657	0	22.1239	0
373	Consistent Decrease in SL and SL-KM	836.531	pos	11215	0	3917	1364	23.4234	0	23.144	23.1575
374	Consistent Decrease in SL and SL-KM	836.534	pos	2664	0	5423	682	22.5849	0	22.4872	22.4448
375	Consistent Decrease in SL and SL-KM	837.537	pos	14472	1908	2229	0	23.8287	23.3393	23.158	0
376	Consistent Decrease in SL and SL-KM	838.531	pos	1531	632	3130	0	24.192	24.0241	24.0803	0
377	Consistent Decrease in SL and SL-KM	838.538	pos	3204	1313	5116	1706	23.8985	23.8145	23.8148	23.8981
378	Consistent Decrease in SL and SL-KM	838.547	pos	2347	682	3430	0	23.8706	23.8145	23.8288	0
379	Consistent Decrease in SL and SL-KM	839.686	pos	11585	0	1325	0	21.8863	0	21.8025	0
380	Consistent Decrease in SL and SL-KM	876.584	pos	9935	0	101806	39311	26.1066	26.0643	26.1345	26.2738
381	Consistent Decrease in SL and SL-KM	876.597	pos	7006	0	315937	100341	26.1625	24.9044	26.1066	26.2738
382	Consistent Decrease in SL and SL-KM	876.604	pos	7006	0	315937	130223	26.1625	27.3918	26.1066	26.2738
383	Consistent Decrease in SL and SL-KM	935.565	pos	1179	0	1901	0	23.1579	0	23.158	0
384	Consistent Decrease in SL and SL-KM	935.573	pos	3496	0	1888	0	23.2138	0	23.158	0
385	Consistent Decrease in SL and SL-KM	935.575	pos	2847	0	2387	0	23.2138	0	23.158	0
386	Consistent Decrease in SL and SL-KM	935.577	pos	3496	0	1888	0	23.2138	0	23.158	0
387	Consistent Decrease in SL and SL-KM	935.583	pos	3496	437	1888	0	23.2138	22.8363	23.158	0
388	Consistent Decrease in SL and SL-KM	937.59	pos	1189	0	3872	0	23.2138	0	23.2558	0
389	Consistent Decrease in SL and SL-KM	954.622	pos	11172	4098	388120	192112	26.1486	26.1621	26.0506	26.162
390	Consistent Decrease in SL and SL-KM	954.625	pos	10194	4084	372140	180618	26.1486	26.1621	26.0506	26.162
391	Consistent Decrease in SL and SL-KM	955.608	pos	1606	0	1499	0	23.6749	22.473	25.1843	20.5026
392	Consistent Decrease in SL and SL-KM	959.595	pos	2127	0	54906	26175	26.1486	0	26.0506	26.148
403	Consistent Increase in SL and SL-KM	674.442	pos	54990	236592	1408	9265	20.3911	20.321	20.1815	20.307
404	Consistent Increase in SL and SL-KM	674.445	pos	54990	236592	1408	8538	20.3911	20.321	20.1815	20.307
405	Consistent Increase in SL and SL-KM	674.463	pos	5878	24145	1524	3145	20.3072	20.3349	20.419	20.307
406	Consistent Increase in SL and SL-KM	678.469	pos	11340	34420	1323	2728	23.8566	23.8424	23.8707	23.8003
407	Consistent Increase in SL and SL-KM	678.475	pos	11340	34420	1323	2728	23.8566	23.8424	23.8707	23.8003
408	Decrease in SL/Increase in SL-KM	266.146	pos	1616	0	4373	18358	3.6357	0	3.88725	1.52578
409	Decrease in SL/Increase in SL-KM	337.287	pos	5952	0	4811	11375	26.917	26.9446	26.8193	26.9445
410	Decrease in SL/Increase in SL-KM	341.348	pos	1550	0	1291	7362	26.917	0	26.8472	26.9445
411	Decrease in SL/Increase in SL-KM	731.548	pos	1354	0	1416	10474	22.8784	22.7525	22.8505	22.9898
412	Decrease in SL/Increase in SL-KM	731.591	pos	87752	0	25997	6790379	22.4032	22.2215	22.1798	22.2772
413	Decrease in SL/Increase in SL-KM	731.592	pos	657222	0	54133	13895769	18.9796	17.2606	18.9797	19.0213
414	Decrease in SL/Increase in SL-KM	731.613	pos	61951	0	9509	596250	18.5044	18.3366	18.253	18.5463
415	Decrease in SL/Increase in SL-KM	735.564	pos	14220	0	9093	27996	24.5973	24.4992	24.4856	24.6528
416	Decrease in SL/Increase in SL-KM	735.591	pos	7052	149	2663	12642	19.6225	19.9017	19.6085	19.6502
417	Decrease in SL/Increase in SL-KM	736.527	pos	1268	421	1155	3330	17.2467	17.3165	17.2467	17.3584
418	Decrease in SL/Increase in SL-KM	753.587	pos	4634	695	3708	1040929	22.2635	22.2914	22.1938	22.2213
419	Decrease in SL/Increase in SL-KM	753.591	pos	5398	695	3110	578221	22.2635	22.2914	22.1938	22.2213
420	Decrease in SL/Increase in SL-KM	761.545	pos	7120	0	1664	15778	23.7309	0	23.4654	23.7863
421	Decrease in SL/Increase in SL-KM	796.58	pos	5503	0	1602	14991	24.164	0	23.4654	22.7662
422	Decrease in SL/Increase in SL-KM	797.516	pos	19848	2413	1821	5624	24.7231	23.018	25.4218	24.8344
423	Decrease in SL/Increase in SL-KM	810.581	pos	43184	0	1685	73697	24.5973	0	24.5694	24.5829
424	Decrease in SL/Increase in SL-KM	815.708	pos	374048	0	2528	232732	23.4933	0	23.4654	23.423
425	Decrease in SL/Increase in SL-KM	836.543	pos	7174	0	3049	7774	23.7029	0	22.4872	22.9619
426	Increase in SL/Decrease in SL-KM	676.47	pos	2290	5937	3323	0	22.4032	22.3892	22.3196	0
427	Increase in SL/Decrease in SL-KM	691.46	pos	5549	11801	1140	497	18.9376	18.9375	18.9518	18.9933
428	Increase in SL/Decrease in SL-KM	740.522	pos	4313	10806	1174	0	22.3055	22.3193	22.1379	0
429	Increase in SL/Decrease in SL-KM	774.594	pos	1049	95967	1188	0	23.619	23.1716	23.4514	0
430	Increase in SL/Decrease in SL-KM	778.527	pos	13740	336259	2800	682	24.5833	24.4992	24.4996	24.5969
431	Increase in SL/Decrease in SL-KM	781.657	pos	9785	35927	19320	0	24.5554	24.4432	24.4437	0
432	Increase in SL/Decrease in SL-KM	789.546	pos	1146	4620	1814	0	25.282	25.1419	25.31	0
433	Increase in SL/Decrease in SL-KM	790.556	pos	2475	6615	1568	0	24.6951	24.9044	24.779	0
434	Increase in SL/Decrease in SL-KM	790.558	pos	4144	725975	1430	0	23.3256	22.6407	23.4654	0
435	Increase in SL/Decrease in SL-KM	790.566	pos	6707	836920	1702	0	23.7029	22.6407	23.4654	0
436	Increase in SL/Decrease in SL-KM	796.521	pos	40617	121134	2395	0	24.5833	24.6669	24.807	0
437	Increase in SL/Decrease in SL-KM	796.563	pos	20710	42119	3556	0	24.779	24.8066	24.779	0
438	Increase in SL/Decrease in SL-KM	800.549	pos	3718	17032	1808	0	24.7231	24.6669	24.5135	24.6109
439	Increase in SL/Decrease in SL-KM	802.547	pos	15321	4849626	5848	0	22.8504	23.8843	24.807	23.8701
440	Increase in SL/Decrease in SL-KM	804.55	pos	7011	35585	24733	0	23.5352	23.6468	23.4654	0
441	Increase in SL/Decrease in SL-KM	804.552	pos	7619	22545	8082	0	24.5973	24.555	24.4996	0
442	Increase in SL/Decrease in SL-KM	807.545	pos	1092	5298	1143	0	24.8768	24.9184	24.821	0
443	Increase in SL/Decrease in SL-KM	807.653	pos	4422	23078	1535	0	24.1361	24.1638	24.1781	0
444	Increase in SL/Decrease in SL-KM	811.69	pos	20140	1216338	130946	14732	24.6253	24.8066	24.793	24.7227
445	Increase in SL/Decrease in SL-KM	811.701	pos	6193	80997	121929	19521	24.6113	24.555	24.779	24.7227
446	Increase in SL/Decrease in SL-KM	811.709	pos	7019	59420	116714	14732	24.6113	24.555	24.6253	24.7227
447	Increase in SL/Decrease in SL-KM	815.554	pos	480605	1727651	16047	0	24.0103	27.2661	26.2323	0
448	Increase in SL/Decrease in SL-KM	826.692	pos	1458	3645	231037	0	24.5973	24.4432	21.7047	0
449	Increase in SL/Decrease in SL-KM	846.575	pos	243513	571728	1007	0	21.6208	21.6205	22.1099	0
451	No Change in SL/Decrease in SL-KM	219.124	pos	3857	6202	26359	12393	12.677	12.6772	12.705	12.7747
452	No Change in SL/Decrease in SL-KM	300.286	pos	21005	15474	33357	10902	21.5649	21.5507	21.523	21.5506
453	No Change in SL/Decrease in SL-KM	300.288	pos	19407	13180	30303	10902	21.5649	21.5507	21.523	21.5506
454	No Change in SL/Decrease in SL-KM	307.259	pos	7351	4435	9997	1270	22.6967	22.6965	22.613	22.6964
455	No Change in SL/Decrease in SL-KM	307.261	pos	5274	3874	9997	1270	22.6687	22.6965	22.613	22.6964
456	No Change in SL/Decrease in SL-KM	307.263	pos	5274	3874	9997	1270	22.6687	22.6965	22.613	22.6964
457	No Change in SL/Decrease in SL-KM	307.263	pos	13233	6816	10264	2899	22.6967	22.6965	22.613	22.1235
458	No Change in SL/Decrease in SL-KM	307.266	pos	5478	6255	10264	2899	22.6687	22.6965	22.613	22.1235
459	No Change in SL/Decrease in SL-KM	322.285	pos	3179	2078	64728	24108	19.1892	19.2309	19.0915	19.1192
460	No Change in SL/Decrease in SL-KM	324.285	pos	42096	34062	23395	4572	20.5866	20.6144	20.5448	20.6004
461	No Change in SL/Decrease in SL-KM	324.287	pos	37470	34062	22877	4572	20.5866	20.6144	20.5448	20.6004
462	No Change in SL/Decrease in SL-KM	324.288	pos	40766	34062	23395	4572	20.5866	20.6144	20.5448	20.6004
463	No Change in SL/Decrease in SL-KM	325.291	pos	6659	6575	4223	577	20.5866	20.5864	20.5169	20.4607
464	No Change in SL/Decrease in SL-KM	325.292	pos	7596	6575	4223	754	20.5866	20.5864	20.5169	20.4607
465	No Change in SL/Decrease in SL-KM	337.328	pos	7781	4557	65836	31585	25.4917	25.4913	25.3799	25.4773
466	No Change in SL/Decrease in SL-KM	352.311	pos	1238	1230	3262	396	21.6906	21.8442	21.7606	18.9793
467	No Change in SL/Decrease in SL-KM	368.335	pos	2303	1285	107437	51338	18.2809	18.2667	18.6024	18.6161
468	No Change in SL/Decrease in SL-KM	368.352	pos	26361	20866	10987	2225	19.4966	19.5244	19.4408	19.5384
469	No Change in SL/Decrease in SL-KM	377.228	pos	1458	1451	1314	0	23.4374	22.8922	18.3089	18.3646
470	No Change in SL/Decrease in SL-KM	393.349	pos	1601	2032	3911	0	23.074	22.7804	22.8086	19.8179
471	No Change in SL/Decrease in SL-KM	394.348	pos	23485	18799	2630	0	22.4592	22.4032	22.3196	0
472	No Change in SL/Decrease in SL-KM	395.361	pos	7653	5999	6364	0	22.4452	23.4931	23.6052	22.5706
473	No Change in SL/Decrease in SL-KM	395.366	pos	7653	4032	6364	0	22.4452	23.8145	23.6052	22.5706
474	No Change in SL/Decrease in SL-KM	395.367	pos	6070	3743	6251	0	22.4452	22.4171	22.2218	22.4588
475	No Change in SL/Decrease in SL-KM	397.279	pos	1038	710	4546	0	18.3647	18.3506	18.4766	0
476	No Change in SL/Decrease in SL-KM	429.332	pos	15005	15479	8450	0	22.1518	22.2075	22.1658	22.2213
477	No Change in SL/Decrease in SL-KM	438.378	pos	1235	1619	3752	0	21.5928	21.4529	19.6923	0
478	No Change in SL/Decrease in SL-KM	440.386	pos	1254	650	31183	4053	22.3055	22.2774	21.9143	21.9698
479	No Change in SL/Decrease in SL-KM	452.336	pos	62858	80380	1804	0	18.9656	18.9655	18.8958	18.7418
480	No Change in SL/Decrease in SL-KM	452.375	pos	1204	1873	3397	1488	25.5057	25.5332	25.4498	25.5192
481	No Change in SL/Decrease in SL-KM	482.406	pos	2823	3772	12753	0	24.6253	24.5271	24.4996	0
482	No Change in SL/Decrease in SL-KM	483.407	pos	31030	23667	2983	0	22.2077	22.3752	24.0384	0
483	No Change in SL/Decrease in SL-KM	494.326	pos	22853	16609	3167	1115	16.6596	16.6598	16.7436	16.5758
484	No Change in SL/Decrease in SL-KM	494.329	pos	22853	16609	3167	1115	16.6596	16.6598	16.7436	16.5758
485	No Change in SL/Decrease in SL-KM	494.781	pos	1128	1009	2320	324	18.0712	18.0711	18.0434	18.0572
486	No Change in SL/Decrease in SL-KM	496.326	pos	11128	6489	26794	4483	18.2669	18.2807	18.267	18.2947
487	No Change in SL/Decrease in SL-KM	496.338	pos	14099	8606	26567	5629	18.3088	18.3226	18.3089	18.3087
488	No Change in SL/Decrease in SL-KM	498.373	pos	4937	6814	6929	3304	18.0852	18.0572	18.0294	18.0572
489	No Change in SL/Decrease in SL-KM	500.319	pos	2327	1243	3209	1167	16.3662	16.3663	17.3446	15.8632
490	No Change in SL/Decrease in SL-KM	502.324	pos	39922	31904	18971	9340	17.3305	17.3305	14.7592	14.829
491	No Change in SL/Decrease in SL-KM	503.336	pos	6368	3728	10107	0	17.1908	17.3305	14.8011	14.5915
492	No Change in SL/Decrease in SL-KM	506.325	pos	2096	1160	3086	457	16.0587	16.0868	16.0169	15.9889
493	No Change in SL/Decrease in SL-KM	508.339	pos	6810	6035	3568	586	17.652	17.61	17.6102	17.7357
494	No Change in SL/Decrease in SL-KM	510.351	pos	11629	10753	52042	19570	19.1472	19.1332	19.1195	19.1471
495	No Change in SL/Decrease in SL-KM	510.369	pos	11291	9810	52042	18132	19.1472	19.1332	19.1195	19.1471
496	No Change in SL/Decrease in SL-KM	511.353	pos	2367	2656	10643	3943	19.1333	19.1332	19.1055	19.175
497	No Change in SL/Decrease in SL-KM	511.355	pos	2285	2543	10643	3497	19.1333	19.1332	19.1055	19.175
498	No Change in SL/Decrease in SL-KM	511.359	pos	2077	1922	9107	1320	19.1333	19.1332	19.1055	19.1471
499	No Change in SL/Decrease in SL-KM	511.365	pos	2367	2656	10643	3943	19.1333	19.1332	19.1055	19.175
500	No Change in SL/Decrease in SL-KM	516.395	pos	1265	863	3392	0	24.4715	24.555	24.6812	0
501	No Change in SL/Decrease in SL-KM	516.411	pos	1285	957	7358	2395	25.1842	25.2118	25.1564	25.2117
502	No Change in SL/Decrease in SL-KM	518.271	pos	1039	1021	1508	0	16.3382	16.3523	12.3836	0
503	No Change in SL/Decrease in SL-KM	518.359	pos	76863	80783	20269	6052	16.3941	16.3523	16.3104	16.3243
504	No Change in SL/Decrease in SL-KM	520.261	pos	2721	3372	1685	724	17.065	17.0371	12.0901	12.1319
505	No Change in SL/Decrease in SL-KM	520.323	pos	11095374	9063865	297800	135553	17.3864	17.3584	17.3166	17.3584
506	No Change in SL/Decrease in SL-KM	520.365	pos	3319691	3069679	90246	23168	17.3864	17.3584	17.3166	17.3724
507	No Change in SL/Decrease in SL-KM	520.378	pos	784187	490688	20836	5336	17.3585	17.3864	17.3166	17.3304
508	No Change in SL/Decrease in SL-KM	521.348	pos	4268974	2910191	103807	38200	17.3864	17.2606	17.3166	17.3584
509	No Change in SL/Decrease in SL-KM	521.376	pos	532066	304814	8459	3182	17.2467	17.2606	17.3446	17.3724
510	No Change in SL/Decrease in SL-KM	522.334	pos	725707	572346	21561	7423	17.3864	17.3584	17.3166	17.3584
511	No Change in SL/Decrease in SL-KM	522.36	pos	14622	7944	3931	1023	18.9376	18.9655	18.9797	22.6964
512	No Change in SL/Decrease in SL-KM	523.34	pos	442196	337281	94881	42235	18.6442	18.63	18.6303	18.658
513	No Change in SL/Decrease in SL-KM	523.386	pos	144677	130332	29076	10274	18.5883	18.63	18.6164	18.672
514	No Change in SL/Decrease in SL-KM	524.333	pos	5194	4762	16169	5106	20.2793	20.307	20.2653	20.3209
515	No Change in SL/Decrease in SL-KM	524.341	pos	10147	6728	48876	16796	19.8601	19.8878	19.8741	19.7061
516	No Change in SL/Decrease in SL-KM	524.354	pos	89381	71965	21077	9665	18.6442	18.658	18.6024	18.658
517	No Change in SL/Decrease in SL-KM	524.363	pos	126795	124459	23299	9665	18.6442	18.658	18.6024	18.658
518	No Change in SL/Decrease in SL-KM	524.368	pos	72365	61737	12281	5944	18.6442	18.658	18.6024	18.658
519	No Change in SL/Decrease in SL-KM	524.386	pos	24773	20184	13142	2690	19.8741	19.8599	19.8461	19.8458
520	No Change in SL/Decrease in SL-KM	525.342	pos	15930	8852	16083	7200	20.3072	20.2791	20.2653	20.307
521	No Change in SL/Decrease in SL-KM	525.364	pos	13148	11648	4254	433	18.6581	18.644	18.6723	18.644
522	No Change in SL/Decrease in SL-KM	525.364	pos	4893	4243	1091	433	18.6581	18.644	18.6723	18.644
523	No Change in SL/Decrease in SL-KM	525.367	pos	5831	4286	2079	433	18.6581	18.672	18.6723	18.644
524	No Change in SL/Decrease in SL-KM	525.373	pos	6113	6015	2541	0	18.5603	18.5322	18.5046	0
525	No Change in SL/Decrease in SL-KM	525.382	pos	17054	10727	10809	3381	19.8461	19.8599	19.8461	19.8598
526	No Change in SL/Decrease in SL-KM	526.361	pos	16483	12436	18393	8961	20.2933	20.307	20.2933	20.307
527	No Change in SL/Decrease in SL-KM	526.369	pos	19812	12811	20818	8961	20.2933	20.307	20.2933	20.307
528	No Change in SL/Decrease in SL-KM	526.387	pos	22255	14982	19047	7919	20.2933	20.2931	20.2933	20.307
529	No Change in SL/Decrease in SL-KM	526.392	pos	13646	11833	12814	3957	20.2793	20.2931	20.2933	20.307
530	No Change in SL/Decrease in SL-KM	526.397	pos	14551	14025	13996	3957	20.2793	20.2931	20.2933	20.307
531	No Change in SL/Decrease in SL-KM	527.369	pos	1538	965	2609	1043	20.2933	20.2931	20.2793	20.265
532	No Change in SL/Decrease in SL-KM	527.373	pos	1538	965	2609	1043	20.2933	20.2931	20.2793	20.265
533	No Change in SL/Decrease in SL-KM	527.382	pos	1641	1137	3563	1043	20.2933	20.2651	20.2793	20.265
534	No Change in SL/Decrease in SL-KM	534.358	pos	2821	2315	2151	408	18.3228	18.3087	18.1831	17.9593
535	No Change in SL/Decrease in SL-KM	535.318	pos	4232	5082	2733	438	14.1861	14.1862	14.2281	14.2142
536	No Change in SL/Decrease in SL-KM	535.319	pos	4232	5082	2733	438	14.1861	14.1862	14.2281	14.2142
537	No Change in SL/Decrease in SL-KM	535.325	pos	3982	4599	1598	614	14.1861	14.1862	14.1723	14.0465
538	No Change in SL/Decrease in SL-KM	536.334	pos	41565	38867	12060	3946	13.9206	13.9347	13.9488	13.9347
539	No Change in SL/Decrease in SL-KM	536.337	pos	45115	40283	12060	3946	13.9206	13.9347	13.9488	13.9347
540	No Change in SL/Decrease in SL-KM	540.312	pos	3436	3177	22591	9836	15.9329	15.9471	15.8772	15.933
541	No Change in SL/Decrease in SL-KM	541.325	pos	1799	1414	8492	3082	16.2265	16.0868	15.8492	15.933
542	No Change in SL/Decrease in SL-KM	543.309	pos	27400	26226	2466	582	17.3166	17.3305	17.0371	17.1348
543	No Change in SL/Decrease in SL-KM	543.314	pos	7616	7897	1693	560	17.079	17.0511	17.0371	17.0649
544	No Change in SL/Decrease in SL-KM	543.335	pos	69125	49101	1962	569	17.3445	17.3305	17.0511	17.0649
545	No Change in SL/Decrease in SL-KM	543.337	pos	69125	49101	1962	905	17.3445	17.3305	17.0511	17.3863
546	No Change in SL/Decrease in SL-KM	544.33	pos	1707	1621	2782	943	17.1069	17.0371	17.079	17.1069
547	No Change in SL/Decrease in SL-KM	544.33	pos	4179	3263	7946	2776	17.3585	17.3305	17.4563	17.5401
548	No Change in SL/Decrease in SL-KM	544.343	pos	2066	2603	20409	8487	17.3445	17.3305	17.4284	17.5121
549	No Change in SL/Decrease in SL-KM	546.34	pos	4197	2560	1918	820	20.2933	20.2931	20.2793	20.1812
550	No Change in SL/Decrease in SL-KM	546.36	pos	8346	6713	3026	874	20.2933	20.307	20.2793	20.265
551	No Change in SL/Decrease in SL-KM	547.274	pos	1748	976	17231	3130	17.3445	17.3584	10.9862	11.2376
552	No Change in SL/Decrease in SL-KM	547.293	pos	4168	2549	3781	1180	17.4004	17.3584	11.4194	11.3635
553	No Change in SL/Decrease in SL-KM	547.407	pos	1119	801	2415	0	25.2122	25.1559	25.2401	0
554	No Change in SL/Decrease in SL-KM	548.301	pos	1002	849	18654	5139	17.2188	17.1908	11.7268	11.7547
555	No Change in SL/Decrease in SL-KM	550.383	pos	9630	9212	1820	228	20.7683	20.7681	20.7544	20.7541
556	No Change in SL/Decrease in SL-KM	552.295	pos	4206	5376	1937	0	14.3538	14.3539	11.587	0
557	No Change in SL/Decrease in SL-KM	552.298	pos	4206	5376	2537	0	14.3538	14.3539	11.587	0
558	No Change in SL/Decrease in SL-KM	552.302	pos	67796	71095	1778	0	14.3678	14.3679	12.6352	0
559	No Change in SL/Decrease in SL-KM	552.303	pos	67796	77899	3107	712	14.3678	14.3679	11.6569	11.0699
560	No Change in SL/Decrease in SL-KM	552.415	pos	11245	7202	39783	8291	22.7945	22.7944	22.8086	22.7802
561	No Change in SL/Decrease in SL-KM	553.404	pos	2379	1437	8400	3984	22.7945	22.7385	22.7946	22.7942
562	No Change in SL/Decrease in SL-KM	557.469	pos	1327	1087	6166	1552	25.1982	25.4633	25.4777	25.4773
563	No Change in SL/Decrease in SL-KM	595.257	pos	3423	2453	4079	1177	18.0712	18.0572	18.0155	18.0711
564	No Change in SL/Decrease in SL-KM	604.307	pos	4255	4049	4784	703	17.2188	17.3584	11.9784	12.0621
565	No Change in SL/Decrease in SL-KM	616.489	pos	1322	1612	6398	2241	21.8443	21.8442	21.4951	21.8301
566	No Change in SL/Decrease in SL-KM	638.254	pos	2410	2489	2891	0	17.2607	18.644	23.8148	19.4405
567	No Change in SL/Decrease in SL-KM	638.267	pos	3439	2573	3152	251	18.6861	18.644	23.8148	19.4405
568	No Change in SL/Decrease in SL-KM	660.549	pos	1530	909	5856	0	23.1299	21.8302	23.3815	0
569	No Change in SL/Decrease in SL-KM	663.446	pos	7716	8272	12893	2269	21.6208	21.5926	22.1938	21.0336
570	No Change in SL/Decrease in SL-KM	665.463	pos	1016	610	7993	0	21.8025	21.8302	22.1938	0
571	No Change in SL/Decrease in SL-KM	692.436	pos	6193	10080	1269	627	18.9376	18.9235	18.812	18.7558
572	No Change in SL/Decrease in SL-KM	700.442	pos	3214	6410	43811	18164	20.3072	20.307	19.916	19.9576
573	No Change in SL/Decrease in SL-KM	700.445	pos	3214	6410	43811	18164	20.3072	20.307	19.916	19.9576
574	No Change in SL/Decrease in SL-KM	702.47	pos	14530	22394	1259	0	22.1937	22.2075	22.1099	0
575	No Change in SL/Decrease in SL-KM	702.473	pos	16552	22394	1259	0	22.1937	22.2075	22.1099	0
576	No Change in SL/Decrease in SL-KM	702.478	pos	7687	13095	1242	448	20.4609	20.5445	20.461	20.5306
577	No Change in SL/Decrease in SL-KM	703.48	pos	5883	8186	1567	0	21.998	21.9979	22.1239	0
578	No Change in SL/Decrease in SL-KM	714.468	pos	2934	2502	1303	0	21.2155	21.2293	21.0898	0
579	No Change in SL/Decrease in SL-KM	717.488	pos	14312	10406	1051	0	23.619	23.5908	23.4095	0
580	No Change in SL/Decrease in SL-KM	742.507	pos	42827	30506	74276	7246	23.8706	23.8005	22.8505	22.9339
581	No Change in SL/Decrease in SL-KM	760.485	pos	1521	1033	5983	2774	23.4094	23.507	23.2837	23.3671
582	No Change in SL/Decrease in SL-KM	761.5	pos	1115	1770	7508	0	23.9963	23.9821	23.9405	0
583	No Change in SL/Decrease in SL-KM	774.514	pos	2460	3943	14440	0	24.9047	24.8625	24.807	0
584	No Change in SL/Decrease in SL-KM	774.525	pos	2320	3943	14074	0	24.9047	24.8625	24.807	0
585	No Change in SL/Decrease in SL-KM	774.53	pos	2320	3943	12726	0	24.9047	24.8625	24.807	0
586	No Change in SL/Decrease in SL-KM	789.549	pos	1357	1932	1235	0	25.3519	25.3515	25.3379	0
587	No Change in SL/Decrease in SL-KM	789.55	pos	1483	1089	1033	0	24.8768	24.9184	24.8909	0
588	No Change in SL/Decrease in SL-KM	794.535	pos	24916	14158	5285	1364	23.3395	23.3533	23.4654	23.395
589	No Change in SL/Decrease in SL-KM	794.535	pos	24916	14158	5285	1364	23.3395	23.3533	23.4654	23.395
590	No Change in SL/Decrease in SL-KM	794.536	pos	24916	18111	5285	1364	23.3395	23.3533	23.4654	23.395
591	No Change in SL/Decrease in SL-KM	794.545	pos	312581	338857	4196	0	24.751	24.7507	25.2401	0
592	No Change in SL/Decrease in SL-KM	796.519	pos	22998	16680	3719	0	24.751	24.7507	24.8769	0
593	No Change in SL/Decrease in SL-KM	796.527	pos	50828	54210	2317	0	24.5833	24.541	24.4996	0
594	No Change in SL/Decrease in SL-KM	796.534	pos	353759	236991	3772	0	24.5833	24.6669	24.779	0
595	No Change in SL/Decrease in SL-KM	796.546	pos	54186	50542	2903	0	24.8069	24.8345	24.807	0
596	No Change in SL/Decrease in SL-KM	796.561	pos	710313	730804	14855	0	24.5973	24.6669	24.779	0
597	No Change in SL/Decrease in SL-KM	797.551	pos	112938	113397	3599	0	24.5973	24.6669	24.5135	0
598	No Change in SL/Decrease in SL-KM	797.565	pos	239028	122353	1367	682	24.5973	24.6669	24.765	24.4711
599	No Change in SL/Decrease in SL-KM	797.578	pos	41929	41417	3056	0	24.6392	24.6669	24.4856	0
600	No Change in SL/Decrease in SL-KM	807.531	pos	4495	4598	2194	0	24.9606	23.4092	25.1983	0
601	No Change in SL/Decrease in SL-KM	809.545	pos	7883	4381	19801	0	24.5554	23.5629	24.807	0
602	No Change in SL/Decrease in SL-KM	810.54	pos	1293	1756	3563	0	24.8768	24.8764	24.8349	0
603	No Change in SL/Decrease in SL-KM	812.531	pos	4221826	5110059	205659	24543	24.4296	24.3734	26.1066	24.2894
604	No Change in SL/Decrease in SL-KM	812.537	pos	4264657	5126812	211944	31513	24.4296	24.3734	26.1066	24.2894
605	No Change in SL/Decrease in SL-KM	812.551	pos	4173535	5332269	317007	0	24.4156	24.4153	26.1205	23.2413
606	No Change in SL/Decrease in SL-KM	812.564	pos	2361937	3017778	310002	0	24.4296	24.3734	26.1066	23.2413
607	No Change in SL/Decrease in SL-KM	812.565	pos	2361937	3017778	307182	0	24.4296	24.3734	26.1066	23.2413
608	No Change in SL/Decrease in SL-KM	812.565	pos	2361937	3017778	308646	0	24.4296	24.3734	26.1066	23.2413
609	No Change in SL/Decrease in SL-KM	813.482	pos	1468	796	11183	713	24.765	24.7647	24.821	24.9742
610	No Change in SL/Decrease in SL-KM	813.524	pos	521822	683970	37523	0	24.5973	24.6669	24.807	25.0161
611	No Change in SL/Decrease in SL-KM	813.524	pos	439114	472227	38100	0	24.4296	24.3734	24.807	24.499
612	No Change in SL/Decrease in SL-KM	813.526	pos	240058	220972	23294	0	24.737	24.7647	24.807	25.0161
613	No Change in SL/Decrease in SL-KM	813.528	pos	371478	369054	38100	0	24.4296	24.3734	24.807	24.499
614	No Change in SL/Decrease in SL-KM	813.543	pos	2006614	2535177	9113	0	24.3877	24.3734	24.807	25.0161
615	No Change in SL/Decrease in SL-KM	813.544	pos	2006614	2535177	9113	0	24.3877	24.3734	24.807	25.0161
616	No Change in SL/Decrease in SL-KM	813.545	pos	1973487	2447641	129288	0	24.3877	24.3734	25.9947	24.6388
617	No Change in SL/Decrease in SL-KM	813.546	pos	2048871	2568030	132062	0	24.3877	24.3734	25.9947	25.0161
618	No Change in SL/Decrease in SL-KM	813.556	pos	2013375	2568030	156924	0	24.3877	24.3734	25.9947	24.6388
619	No Change in SL/Decrease in SL-KM	813.566	pos	1403809	1849317	161215	49119	24.3877	24.4293	25.9947	25.0999
620	No Change in SL/Decrease in SL-KM	814.511	pos	10881	7512	24965	11618	24.8069	24.7786	24.807	25.058
621	No Change in SL/Decrease in SL-KM	814.544	pos	172541	188774	9963	0	24.3737	24.3734	24.9468	24.6528
622	No Change in SL/Decrease in SL-KM	817.537	pos	1858	1516	2268	0	24.8768	24.8764	24.8909	0
623	No Change in SL/Decrease in SL-KM	819.53	pos	12369	6448	1121	0	24.5833	24.4293	24.4856	0
624	No Change in SL/Decrease in SL-KM	823.675	pos	1754	1923	7168	0	23.9265	24.066	23.9825	0
625	No Change in SL/Decrease in SL-KM	824.547	pos	1779	1307	1782	0	23.5631	23.6188	23.5493	0
626	No Change in SL/Decrease in SL-KM	825.709	pos	1133	1170	4281	0	22.2216	22.3193	21.9702	0
627	No Change in SL/Decrease in SL-KM	826.514	pos	1170	903	3399	682	23.5492	23.5769	23.6331	23.6605
628	No Change in SL/Decrease in SL-KM	826.518	pos	1170	903	3399	682	23.5492	23.5769	23.6331	23.6605
629	No Change in SL/Decrease in SL-KM	826.522	pos	2406	1615	5262	682	24.751	24.8345	24.807	24.9602
630	No Change in SL/Decrease in SL-KM	826.527	pos	2406	1615	5262	682	24.751	24.8345	24.807	24.9602
631	No Change in SL/Decrease in SL-KM	828.54	pos	2361	1697	1432	0	25.0445	25.1	25.1005	0
632	No Change in SL/Decrease in SL-KM	828.544	pos	1321	1712	1473	0	25.0864	25.1	25.1005	0
633	No Change in SL/Decrease in SL-KM	828.544	pos	1321	1712	1473	0	25.0864	25.1	25.1005	0
634	No Change in SL/Decrease in SL-KM	828.556	pos	1806	2750	2965	0	25.0445	25.1	25.1005	0
635	No Change in SL/Decrease in SL-KM	828.565	pos	1624	1581	1458	0	24.765	24.8345	24.8349	0
636	No Change in SL/Decrease in SL-KM	834.566	pos	5356	5043	3074	0	24.5833	24.5271	24.5135	0
637	No Change in SL/Decrease in SL-KM	835.555	pos	23280	18736	7970	0	24.5973	24.6109	24.4856	23.7025
638	No Change in SL/Decrease in SL-KM	837.51	pos	1504	773	2747	682	24.5973	24.7786	23.158	23.2273
639	No Change in SL/Decrease in SL-KM	838.522	pos	1271	1313	4733	1706	23.8985	23.8145	23.8148	23.8981
640	No Change in SL/Decrease in SL-KM	838.522	pos	2619	2851	5556	2388	23.9544	23.8145	23.8148	23.8981
641	No Change in SL/Decrease in SL-KM	838.53	pos	1271	1313	4733	1706	23.8985	23.8145	23.8148	23.8981
642	No Change in SL/Decrease in SL-KM	840.685	pos	3927	1973	1368	0	23.5631	23.4651	23.4374	0
643	No Change in SL/Decrease in SL-KM	856.57	pos	2214	3994	4958	0	24.9327	24.9044	25.0026	0
644	No Change in SL/Decrease in SL-KM	942.585	pos	2317	1647	28711	10353	25.0305	25.2118	25.0725	25.1418
695	No Change in SL/Decrease in SL-KM	518.341	pos	9510	10646	1408	5006	18.0852	18.0572	17.9596	18.0851
696	No Change in SL/Decrease in SL-KM	754.584	pos	1672	2751	1399	294017	22.2635	22.2914	22.1658	22.2772
697	No Change in SL/Decrease in SL-KM	772.563	pos	5634	4828	1328	84617	24.5833	24.6389	24.5275	24.5829
698	No Change in SL/Decrease in SL-KM	783.565	pos	65147	99889	41505	114118	24.5833	24.555	24.4996	24.5829
699	No Change in SL/Decrease in SL-KM	794.548	pos	12989	7221	1381	2885	23.2836	23.2974	22.1518	23.2693
700	No Change in SL/Decrease in SL-KM	797.555	pos	471020	410577	2291	9320	24.5973	24.6669	24.765	24.3453
701	No Change in SL/Decrease in SL-KM	810.524	pos	422239	461685	1340	6554	23.5212	23.5489	23.4514	22.6964
702	No Change in SL/Decrease in SL-KM	827.714	pos	33943	34639	5650	21328	22.8784	22.8503	22.1938	22.892
707	Decrease in SL/No Change in SL-KM	207.104	pos	1142	0	21220	11966	4.94923	0	4.93535	4.94942
708	Decrease in SL/No Change in SL-KM	207.105	pos	1304	0	22721	17277	4.94923	0	4.93535	4.94942
709	Decrease in SL/No Change in SL-KM	207.111	pos	1272	0	22721	17477	4.94923	0	4.93535	4.94942
710	Decrease in SL/No Change in SL-KM	207.117	pos	1272	0	22721	17477	4.94923	0	4.93535	4.94942
711	Decrease in SL/No Change in SL-KM	237.146	pos	3576	1476	8676	4474	16.7574	16.7296	14.5217	14.3539
712	Decrease in SL/No Change in SL-KM	255.156	pos	1046	0	2007	1246	13.8088	0	13.781	13.7391
713	Decrease in SL/No Change in SL-KM	274.084	pos	1013	0	1057044	822951	2.26623	0	1.93087	2.00087
714	Decrease in SL/No Change in SL-KM	274.091	pos	1020	0	1057044	822951	2.26623	0	1.93087	2.00087
715	Decrease in SL/No Change in SL-KM	321.313	pos	16796	0	85235	49418	26.945	26.9586	26.7494	26.9445
716	Decrease in SL/No Change in SL-KM	321.318	pos	16796	0	85235	49418	26.945	26.9586	26.7494	26.9445
717	Decrease in SL/No Change in SL-KM	322.319	pos	1607	0	10471	7504	26.945	0	26.7773	26.9445
718	Decrease in SL/No Change in SL-KM	325.174	pos	1899	0	123323	65101	4.94923	0	3.73352	3.71968
719	Decrease in SL/No Change in SL-KM	338.309	pos	6791	0	10951	17091	26.945	26.9307	26.7913	26.9585
720	Decrease in SL/No Change in SL-KM	338.34	pos	1567986	0	10289996	5749214	26.917	26.9307	26.7634	26.9445
721	Decrease in SL/No Change in SL-KM	338.342	pos	1549730	0	10319324	5772743	26.917	26.9307	26.7634	26.9445
722	Decrease in SL/No Change in SL-KM	338.345	pos	1549730	0	10319324	5772743	26.917	26.9307	26.7634	26.9445
723	Decrease in SL/No Change in SL-KM	338.365	pos	65155	12875	378550	214866	26.9031	26.9446	26.7634	26.9445
724	Decrease in SL/No Change in SL-KM	338.366	pos	64565	12875	378550	211854	26.9031	26.9446	26.7634	26.9445
725	Decrease in SL/No Change in SL-KM	339.34	pos	360860	0	2220554	1477590	26.917	26.9586	26.7634	26.9445
726	Decrease in SL/No Change in SL-KM	339.343	pos	360860	0	2220554	1468430	26.917	26.9586	26.7634	26.9445
727	Decrease in SL/No Change in SL-KM	339.343	pos	360860	0	2212116	1477590	26.917	26.9586	26.7634	26.9445
728	Decrease in SL/No Change in SL-KM	339.344	pos	360860	0	2212116	1477590	26.917	26.9586	26.7634	26.9445
729	Decrease in SL/No Change in SL-KM	342.301	pos	14184	3984	20731	16214	16.2544	16.1986	18.6164	18.658
730	Decrease in SL/No Change in SL-KM	355.282	pos	2391	0	13435	8133	23.5911	22.2494	23.4654	17.7357
731	Decrease in SL/No Change in SL-KM	358.368	pos	23616	0	283717	320196	19.0634	19.0772	18.9797	19.1192
732	Decrease in SL/No Change in SL-KM	358.376	pos	21955	0	275673	315755	19.0634	19.0772	18.9797	19.1192
733	Decrease in SL/No Change in SL-KM	358.386	pos	15212	0	209646	185887	19.0634	19.0772	18.9797	19.1192
734	Decrease in SL/No Change in SL-KM	359.355	pos	2660	0	49759	51265	19.0634	19.0912	18.9797	19.1192
735	Decrease in SL/No Change in SL-KM	359.364	pos	3018	0	65253	64616	19.0634	19.0633	18.9797	19.1192
736	Decrease in SL/No Change in SL-KM	359.371	pos	3018	0	65253	64616	19.0634	19.0633	18.9797	19.1192
737	Decrease in SL/No Change in SL-KM	359.375	pos	3453	0	66128	64616	19.0634	22.459	18.9797	19.1192
738	Decrease in SL/No Change in SL-KM	365.113	pos	1295	0	2089	1874	4.94923	0	5.21485	5.21488
739	Decrease in SL/No Change in SL-KM	366.301	pos	2098	563	37164	27778	18.3088	18.2667	18.4487	18.4764
740	Decrease in SL/No Change in SL-KM	366.307	pos	2098	563	37164	27778	18.3088	18.2667	18.4487	18.4764
741	Decrease in SL/No Change in SL-KM	368.305	pos	2347	806	213032	209838	23.4234	21.0756	18.6024	18.6301
742	Decrease in SL/No Change in SL-KM	368.315	pos	2488	885	222311	222144	23.4234	21.0756	18.6024	18.6301
743	Decrease in SL/No Change in SL-KM	369.313	pos	1011	0	54843	50536	23.3116	21.2153	18.6024	18.6161
744	Decrease in SL/No Change in SL-KM	369.319	pos	1011	0	54843	50536	23.3116	21.2153	18.6024	18.6161
745	Decrease in SL/No Change in SL-KM	416.289	pos	2590	0	49005	68740	6.54237	6.5286	8.49882	8.45685
746	Decrease in SL/No Change in SL-KM	425.376	pos	3971	0	14926	9244	20.9919	23.6048	21.3414	21.3829
747	Decrease in SL/No Change in SL-KM	433.266	pos	2293	0	7420	9062	6.84978	6.85013	6.8498	6.83595
748	Decrease in SL/No Change in SL-KM	449.353	pos	10377	0	4437	6672	25.8271	25.8266	25.869	25.8266
749	Decrease in SL/No Change in SL-KM	449.353	pos	10377	0	4437	6672	25.8271	25.8266	25.869	25.8266
750	Decrease in SL/No Change in SL-KM	473.323	pos	1647	509	4064592	3385444	8.63837	8.5969	8.82023	8.63847
751	Decrease in SL/No Change in SL-KM	473.346	pos	1724	0	4238716	3541277	8.6244	8.44317	8.82023	8.63847
752	Decrease in SL/No Change in SL-KM	497.333	pos	11539	3375	15086	10057	17.2747	17.3445	11.8805	11.8525
753	Decrease in SL/No Change in SL-KM	503.335	pos	6368	0	15360	8945	17.1908	17.3305	13.1662	13.1241
754	Decrease in SL/No Change in SL-KM	520.305	pos	3184	1536	17960	18542	17.5262	17.5261	19.0775	19.203
755	Decrease in SL/No Change in SL-KM	544.337	pos	2392	1020	5956	6142	17.2048	17.1628	17.0511	17.1768
756	Decrease in SL/No Change in SL-KM	546.331	pos	1107	0	54903	30030	17.3026	0	17.8058	17.8755
757	Decrease in SL/No Change in SL-KM	556.432	pos	1712	0	1222	1364	24.1501	0	23.8986	23.982
758	Decrease in SL/No Change in SL-KM	556.442	pos	1402	0	1222	2046	23.9684	0	23.8986	23.8562
759	Decrease in SL/No Change in SL-KM	559.294	pos	2001	368	1702	1563	17.3725	17.3025	11.4054	11.6988
760	Decrease in SL/No Change in SL-KM	559.294	pos	2001	368	1702	1563	17.3725	17.3025	11.4054	11.6988
761	Decrease in SL/No Change in SL-KM	559.297	pos	2001	368	1771	1563	17.3725	17.3025	12.188	11.6988
762	Decrease in SL/No Change in SL-KM	575.262	pos	5949	2914	84685	46285	17.2327	17.3305	8.13548	8.10755
763	Decrease in SL/No Change in SL-KM	576.28	pos	2236	684	34004	32653	17.3445	17.3165	10.8604	10.8463
764	Decrease in SL/No Change in SL-KM	619.507	pos	5408	0	13809	8642	26.1066	0	26.0646	26.162
765	Decrease in SL/No Change in SL-KM	628.327	pos	1008	318	6898	4244	17.3166	17.1908	11.8107	11.7547
766	Decrease in SL/No Change in SL-KM	644.565	pos	7069	1695	26637	21487	26.3162	26.0363	26.2044	26.2738
767	Decrease in SL/No Change in SL-KM	644.579	pos	4103	0	7011	5532	26.3162	26.0363	25.9947	26.2319
768	Decrease in SL/No Change in SL-KM	663.457	pos	5073	0	7857	7126	20.7124	0	20.2653	21.0336
769	Decrease in SL/No Change in SL-KM	735.556	pos	1679	0	1385	1635	18.4346	18.3646	18.253	18.4344
770	Decrease in SL/No Change in SL-KM	735.563	pos	1395	0	1308	1376	18.2669	0	18.253	18.2528
771	Decrease in SL/No Change in SL-KM	735.566	pos	1472	0	1353	1311	19.4408	0	19.4548	19.4545
772	Decrease in SL/No Change in SL-KM	735.567	pos	4227	0	3747	2370	20.0417	19.9995	19.5806	19.8738
773	Decrease in SL/No Change in SL-KM	735.567	pos	2716	109	1611	1311	19.4408	19.3707	19.4548	19.4545
774	Decrease in SL/No Change in SL-KM	735.595	pos	8360	149	24372	26868	19.4966	19.9017	19.5666	19.6502
775	Decrease in SL/No Change in SL-KM	735.602	pos	15957	167	15212	22445	19.8321	19.804	19.5666	19.6502
776	Decrease in SL/No Change in SL-KM	735.607	pos	15957	167	15212	22445	19.8321	19.804	19.5666	19.6502
777	Decrease in SL/No Change in SL-KM	736.528	pos	2145	421	1676	1714	17.2467	17.3165	17.2467	17.037
778	Decrease in SL/No Change in SL-KM	794.548	pos	38552	15480	5034	3567	23.3815	23.3533	23.4374	23.2693
779	Decrease in SL/No Change in SL-KM	797.51	pos	20156	0	2929	5296	24.7231	26.9307	26.8891	24.8344
780	Decrease in SL/No Change in SL-KM	809.584	pos	1165937	19534	10699	7844	24.5973	24.8066	24.8489	24.5689
781	Decrease in SL/No Change in SL-KM	816.532	pos	9336	2229	5070	2666	24.8209	24.8066	24.9048	25.0301
782	Decrease in SL/No Change in SL-KM	816.544	pos	1814	0	5659	2968	25.0725	0	24.8769	25.0301
783	Decrease in SL/No Change in SL-KM	816.548	pos	1814	0	5659	2968	25.0725	0	24.8769	25.0301
784	Decrease in SL/No Change in SL-KM	822.522	pos	2112	0	1226	1364	23.619	0	23.4514	23.6605
785	Decrease in SL/No Change in SL-KM	836.526	pos	15292	1364	1411	1364	23.8846	23.8424	23.4095	23.437
786	Decrease in SL/No Change in SL-KM	836.536	pos	34141	0	5553	7437	23.8846	0	22.4872	22.9619
787	Decrease in SL/No Change in SL-KM	842.687	pos	1638	697	2712	2069	19.6085	19.804	19.5806	19.3288
788	Decrease in SL/No Change in SL-KM	842.69	pos	1638	773	2712	2069	19.6085	19.6502	19.5806	19.3288
789	Decrease in SL/No Change in SL-KM	852.535	pos	21051	7911	3893	3789	23.8566	23.8284	23.4374	23.8142
790	Decrease in SL/No Change in SL-KM	876.604	pos	3615	0	161382	100341	26.1625	0	26.1205	26.2738
791	Decrease in SL/No Change in SL-KM	954.582	pos	1333	0	113481	99418	26.1346	0	26.0366	26.148
792	Decrease in SL/No Change in SL-KM	954.625	pos	10194	4030	381368	191039	26.1486	26.1621	26.0506	26.162
793	Decrease in SL/No Change in SL-KM	955.603	pos	4257	0	222260	123047	26.1625	26.1481	26.0506	26.162
794	Decrease in SL/No Change in SL-KM	955.603	pos	4257	0	222260	123047	26.1625	26.1481	26.0506	26.162
795	Decrease in SL/No Change in SL-KM	959.56	pos	6572	274	125426	95371	26.1486	22.3193	26.0506	26.148
796	Decrease in SL/No Change in SL-KM	960.571	pos	2257	0	81481	49655	26.1486	26.1621	26.0506	26.148
797	Decrease in SL/No Change in SL-KM	961.572	pos	1137	0	23394	13401	26.1625	0	26.0366	26.148
807	Increase in SL/No Change in SL-KM	518.32	pos	1374	13427	253962	214543	15.5417	13.9207	11.6569	11.6708
808	Increase in SL/No Change in SL-KM	518.329	pos	1374	14337	343748	266920	15.5417	13.9207	11.6569	11.6708
809	Increase in SL/No Change in SL-KM	666.432	pos	32041	84790	2118	1309	20.0976	20.1393	20.1116	20.1253
810	Increase in SL/No Change in SL-KM	667.431	pos	6572	14836	1082	661	20.1255	20.1393	19.916	19.9855
811	Increase in SL/No Change in SL-KM	700.447	pos	64404	202428	1180	1345	20.5168	20.5306	20.1395	20.0275
812	Increase in SL/No Change in SL-KM	700.454	pos	64404	206052	1180	1113	20.5168	20.5306	20.1395	20.0275
813	Increase in SL/No Change in SL-KM	779.535	pos	5521	100940	2163	1364	24.779	24.8066	24.793	24.8624
393	Consistent Decrease in SL and SL-KM	255.234	neg	3987	0	62484	20525	24.5956	24.6094	24.568	24.6096
394	Consistent Decrease in SL and SL-KM	255.235	neg	3987	0	59343	20525	24.5956	24.6094	24.568	24.6096
395	Consistent Decrease in SL and SL-KM	369.34	neg	3580	0	4656	0	25.4503	25.4365	25.5054	25.5608
396	Consistent Decrease in SL and SL-KM	383.367	neg	116566	55372	249421	100664	27.2976	27.2286	27.0494	27.2978
397	Consistent Decrease in SL and SL-KM	506.321	neg	13556	5529	2579	822	18.6955	18.6541	18.6541	18.613
398	Consistent Decrease in SL and SL-KM	506.327	neg	13556	5529	2727	822	18.6955	18.6541	18.6541	18.613
399	Consistent Decrease in SL and SL-KM	540.331	neg	2426	1131	4077	713	18.3233	18.2957	18.3233	18.3511
400	Consistent Decrease in SL and SL-KM	861.659	neg	3161	834	19237	270	24.2234	24.5818	23.7823	23.2449
401	Consistent Decrease in SL and SL-KM	937.607	neg	1501	0	2205	0	25.9879	26.1671	26.1947	26.2363
402	Consistent Decrease in SL and SL-KM	981.608	neg	1401	635	110141	16292	26.1534	26.1671	26.112	26.1536
450	Increase in SL/Decrease in SL-KM	727.422	neg	1116	4729	35290	14150	20.1429	20.1567	19.9362	19.9502
645	No Change in SL/Decrease in SL-KM	325.186	neg	7978	12964	12629	3606	22.2245	22.1832	22.197	22.2248
646	No Change in SL/Decrease in SL-KM	325.201	neg	1137	1653	6291	715	22.2245	22.2245	22.2245	22.1696
647	No Change in SL/Decrease in SL-KM	480.304	neg	13228	12368	18898	0	18.0751	18.0751	18.0338	18.0616
648	No Change in SL/Decrease in SL-KM	480.313	neg	13228	12368	18898	6471	18.0751	18.0751	18.0338	18.0616
649	No Change in SL/Decrease in SL-KM	480.315	neg	13228	17985	18898	6471	18.0751	18.0751	18.0338	18.0616
650	No Change in SL/Decrease in SL-KM	481.311	neg	2754	2240	3867	1441	18.0751	18.0338	18.0338	18.0616
651	No Change in SL/Decrease in SL-KM	481.315	neg	2400	2087	3867	1420	18.0751	18.0338	18.0338	18.0616
652	No Change in SL/Decrease in SL-KM	481.318	neg	2400	2087	3867	1420	18.0751	18.0338	18.0338	18.0616
653	No Change in SL/Decrease in SL-KM	504.312	neg	169864	153701	1065	356	17.3721	17.3721	17.3445	17.3861
654	No Change in SL/Decrease in SL-KM	530.318	neg	1569	2212	5821	1318	18.0889	18.0889	18.0614	18.0754
655	No Change in SL/Decrease in SL-KM	562.329	neg	3200	1681	6024	1221	16.476	16.5312	18.8333	18.8611
656	No Change in SL/Decrease in SL-KM	562.337	neg	127215	152301	34069	12629	16.3933	16.3519	16.3244	16.3797
657	No Change in SL/Decrease in SL-KM	562.348	neg	27786	37848	9044	2900	16.3933	16.3519	16.3244	16.3246
658	No Change in SL/Decrease in SL-KM	563.297	neg	47597	56640	97238	41657	16.3933	16.3519	8.81135	8.79778
659	No Change in SL/Decrease in SL-KM	564.35	neg	10504	6478	2934	888	17.5099	17.5099	20.3222	20.3775
660	No Change in SL/Decrease in SL-KM	564.356	neg	952122	693943	35002	6925	17.3721	17.3583	17.3583	17.3861
661	No Change in SL/Decrease in SL-KM	564.366	neg	282253	210822	12335	2204	17.3721	17.3859	17.3583	17.3861
662	No Change in SL/Decrease in SL-KM	565.313	neg	979018	778111	21253	5788	17.3721	17.3583	17.2205	17.3723
663	No Change in SL/Decrease in SL-KM	565.343	neg	1283441	1009854	26040	7103	17.3721	17.3583	17.3583	17.3723
664	No Change in SL/Decrease in SL-KM	565.356	neg	457981	290815	15229	2791	17.3721	17.3583	17.317	17.3585
665	No Change in SL/Decrease in SL-KM	566.36	neg	380971	345077	88489	43059	18.6955	18.6541	18.6403	18.6681
666	No Change in SL/Decrease in SL-KM	568.345	neg	81802	73374	75532	35727	20.3359	20.3083	20.3084	20.3224
667	No Change in SL/Decrease in SL-KM	568.362	neg	105327	103479	133899	59020	20.3359	20.3221	20.3084	20.2948
668	No Change in SL/Decrease in SL-KM	568.387	neg	6650	6376	10973	4732	20.3084	20.3221	20.2808	20.3086
669	No Change in SL/Decrease in SL-KM	568.389	neg	11720	10322	19926	5690	20.3084	20.3221	20.2808	20.3086
670	No Change in SL/Decrease in SL-KM	569.365	neg	33759	26809	47140	17812	20.3359	20.3359	20.3084	20.2948
671	No Change in SL/Decrease in SL-KM	569.371	neg	22281	25123	33310	14379	20.3359	20.3359	20.3084	20.2948
672	No Change in SL/Decrease in SL-KM	569.387	neg	3280	2075	5935	1456	20.3359	20.3497	20.2946	20.3086
673	No Change in SL/Decrease in SL-KM	570.366	neg	4650	3921	4999	2181	20.2946	20.3083	20.2946	20.2948
674	No Change in SL/Decrease in SL-KM	570.378	neg	5790	5912	6975	2888	20.2946	20.3083	20.2946	20.2948
675	No Change in SL/Decrease in SL-KM	578.317	neg	3351	2648	1393	659	14.1876	14.2014	14.2704	14.3809
676	No Change in SL/Decrease in SL-KM	579.303	neg	76190	81597	4981	2325	16.3795	16.3519	11.9131	16.3522
677	No Change in SL/Decrease in SL-KM	608.322	neg	4776	5225	3610	1654	18.0889	18.0751	18.0614	18.0754
678	No Change in SL/Decrease in SL-KM	608.323	neg	5053	5225	3610	1654	18.0889	18.0751	18.0614	18.0754
679	No Change in SL/Decrease in SL-KM	612.262	neg	3628	2695	6184	1391	18.0751	18.0751	18.0476	18.0616
680	No Change in SL/Decrease in SL-KM	612.267	neg	3792	2695	8164	1391	18.0751	18.0751	18.0476	18.0616
681	No Change in SL/Decrease in SL-KM	612.277	neg	3017	2244	7470	1098	18.0751	18.0613	18.0476	18.0616
682	No Change in SL/Decrease in SL-KM	613.274	neg	1055	580	1034	0	18.0751	18.0613	17.9924	0
683	No Change in SL/Decrease in SL-KM	633.296	neg	1844	1061	16152	2345	17.3169	17.3996	11.4995	10.0937
684	No Change in SL/Decrease in SL-KM	852.49	neg	1309	1904	2802	439	22.2521	22.2383	22.3348	22.3626
685	No Change in SL/Decrease in SL-KM	852.498	neg	1911	2617	2802	498	22.2521	22.2383	22.3348	22.3626
686	No Change in SL/Decrease in SL-KM	852.501	neg	3103	5501	1829	530	22.128	22.0867	22.3348	22.3626
687	No Change in SL/Decrease in SL-KM	852.502	neg	3967	7086	1945	530	22.128	22.0867	22.3348	22.3626
688	No Change in SL/Decrease in SL-KM	852.504	neg	3967	7086	1945	530	22.128	22.0867	22.3348	22.3626
689	No Change in SL/Decrease in SL-KM	981.581	neg	2801	1870	214772	35061	26.1534	26.1671	26.112	26.1536
690	No Change in SL/Decrease in SL-KM	981.591	neg	2210	1463	187378	32164	26.1671	26.1533	26.112	26.1536
691	No Change in SL/Decrease in SL-KM	981.599	neg	2210	1463	186163	32164	26.1671	26.1533	26.112	26.1536
692	No Change in SL/Decrease in SL-KM	982.585	neg	1632	891	117674	18571	26.1809	26.1533	26.112	26.1536
693	No Change in SL/Decrease in SL-KM	982.596	neg	1632	891	117674	18135	26.1809	26.1533	26.112	26.1536
694	No Change in SL/Decrease in SL-KM	982.607	neg	1191	787	78806	11833	26.1809	26.1396	26.112	26.1536
703	No Change in SL/Decrease in SL-KM	583.324	neg	103587	92284	1880	4725	18.6817	18.6541	21.1217	18.6543
704	No Change in SL/Decrease in SL-KM	585.359	neg	15319	14197	1878	6393	20.3359	20.3359	20.3084	20.3224
705	No Change in SL/Decrease in SL-KM	585.36	neg	10050	10218	1578	5013	20.3221	20.3221	20.3084	20.3086
706	No Change in SL/Decrease in SL-KM	608.302	neg	2876	2109	6788	14243	17.0964	17.055	12.1612	12.1752
798	Decrease in SL/No Change in SL-KM	283.267	neg	4810	0	9682	8903	26.1947	26.1533	26.112	26.1674
799	Decrease in SL/No Change in SL-KM	387.113	neg	4138	0	1155468	880671	0.9261	0.898517	0.912317	0.92615
800	Decrease in SL/No Change in SL-KM	604.315	neg	3495	967	53640	32294	17.055	17.0964	10.0796	10.0937
801	Decrease in SL/No Change in SL-KM	634.274	neg	1267	247	1475	2381	17.3721	17.3169	12.9332	12.9334
802	Decrease in SL/No Change in SL-KM	634.274	neg	1267	247	1475	2381	17.3721	17.3169	12.9332	12.9334
803	Decrease in SL/No Change in SL-KM	634.274	neg	1267	247	1475	2381	17.3721	17.3169	12.9332	12.9334
804	Decrease in SL/No Change in SL-KM	639.283	neg	1114	0	533163	269012	18.6817	18.599	14.3117	14.3395
805	Decrease in SL/No Change in SL-KM	667.284	neg	2654	1247	246419	164718	17.3859	17.2066	15.0148	15.0564
806	Decrease in SL/No Change in SL-KM	667.287	neg	2654	1247	245365	164718	17.3859	17.2066	15.0148	15.0564
