# Supplementary material for: Enhancing tobacco quality and flavor through cold plasma treatment: structural, chemical, and sensory modifications
Source: Front Mol Biosci. 2025 Nov 26;12:1724715. doi: 10.3389/fmolb.2025.1724715 (PMC12689384; doi:10.3389/fmolb.2025.1724715)
Supplement: Supplementary file 2 [file DataSheet2.xlsx]

## Sheet: Sheet1
KM-100kV/1min
mz	tr(min)	int(untreated)	int(treated)	Fold_Change	formula	name	ion_format	ME(ppm)	chrom	ionmode
272.256	16.63	1939	0	0	1S/C16H33NO2/c1-2-3-4-5-6-7-8-9-10-11-12-13-16(19)17-14-15-18/h18H,2-15H2,1H3,(H,17,19)	N-Myristoylethanolamine	[M+H]+	-9.4317	RPLC	pos
570.414	21.51	1700	319	0.19	1S/C35H52O5/c1-3-5-7-9-11-13-15-17-19-21-23-25-27-29-34(37)39-32-33(31-36)40-35(38)30-28-26-24-22-20-18-16-14-12-10-8-6-4-2/h5-8,11-14,17-20,23-26,33,36H,3-4,9-10,15-16,21-22,27-32H2,1-2H3/b7-5-,8-6-,13-11-,14-12-,19-17-,20-18-,25-23-,26-24-	DAG 32:8	[M+NH4]+	-3.9217	RPLC	pos
634.478	23.83	22418	1144	0.05	1S/C34H68NO7P/c1-6-8-10-12-13-14-15-16-17-18-19-20-21-22-24-26-29-39-31-33(42-34(36)27-25-23-11-9-7-2)32-41-43(37,38)40-30-28-35(3,4)5/h16-17,33H,6-15,18-32H2,1-5H3/b17-16-	PC O-18:1-8:0	[M+H]+	-5.577	RPLC	pos
634.478	20.38	6640	0	0	1S/C34H68NO7P/c1-6-8-10-12-13-14-15-16-17-18-19-20-21-22-24-26-29-39-31-33(42-34(36)27-25-23-11-9-7-2)32-41-43(37,38)40-30-28-35(3,4)5/h16-17,33H,6-15,18-32H2,1-5H3/b17-16-	PC O-18:1-8:4	[M+H]+	-4.4502	RPLC	pos
647.517	21.15	1551	0	0	1S/C35H71N2O6P/c1-6-8-10-12-14-16-17-18-19-21-22-24-26-28-34(38)33(32-43-44(40,41)42-31-30-37(3,4)5)36-35(39)29-27-25-23-20-15-13-11-9-7-2/h20,23,33-34,38H,6-19,21-22,24-32H2,1-5H3,(H-,36,39,40,41)/b23-20-	[2-[[(Z)-dodec-5-enoyl]amino]-3-hydroxyoctadecyl] 2-(trimethylazaniumyl)ethyl phosphate	[M+H]+	6.2777	RPLC	pos
658.504	21.24	20057	5892	0.29	1S/C40H64O6/c1-4-7-10-13-16-19-22-24-27-30-33-39(42)45-36-37(46-40(43)34-31-28-25-21-18-15-12-9-6-3)35-44-38(41)32-29-26-23-20-17-14-11-8-5-2/h8-9,11-12,17-18,20-21,26,28-29,31,37H,4-7,10,13-16,19,22-25,27,30,32-36H2,1-3H3/b11-8-,12-9-,20-17-,21-18-,29-26-,31-28-	2,3-bis[[(3Z,6Z,9Z)-dodeca-3,6,9-trienoyl]oxy]propyl tridecanoate	[M+NH4]+	-1.0052	RPLC	pos
718.544	24.01	3256	0	0	1S/C39H73O8P/c1-4-6-8-10-12-14-16-18-19-20-21-22-24-26-28-30-32-34-39(41)47-37(36-46-48(42,43)44-3)35-45-38(40)33-31-29-27-25-23-17-15-13-11-9-7-5-2/h12,14,18-19,37H,4-11,13,15-17,20-36H2,1-3H3,(H,42,43)/b14-12-,19-18-	PMeOH 15:0-20:2	[M+NH4]+	6.8049	RPLC	pos
720.551	24.64	16092	0	0	1S/C39H75O8P/c1-4-7-9-11-13-15-16-17-18-19-20-21-22-23-24-26-28-30-32-34-39(41)47-37(36-46-48(42,43)45-6-3)35-44-38(40)33-31-29-27-25-14-12-10-8-5-2/h17-18,37H,4-16,19-36H2,1-3H3,(H,42,43)/b18-17-	PEtOH 12:0-22:1	[M+NH4]+	-5.1724	RPLC	pos
764.554	23.49	4821	977	0.2	1S/C44H78NO7P/c1-3-5-7-9-11-13-15-17-19-20-21-22-23-24-26-28-30-32-34-36-39-49-41-43(42-51-53(47,48)50-40-38-45)52-44(46)37-35-33-31-29-27-25-18-16-14-12-10-8-6-4-2/h5,7,10-13,16-19,21-22,43H,3-4,6,8-9,14-15,20,23-42,45H2,1-2H3,(H,47,48)/b7-5-,12-10-,13-11-,18-16-,19-17-,22-21-	PE O-22:4-17:2	[M+H]+	-6.7964	RPLC	pos
863.699	25.04	46042	6474	0.14	1S/C59H90O4/c1-44(2)24-15-25-45(3)26-16-27-46(4)28-17-29-47(5)30-18-31-48(6)32-19-33-49(7)34-20-35-50(8)36-21-37-51(9)38-22-39-52(10)40-23-41-53(11)42-43-55-54(12)56(60)58(62-13)59(63-14)57(55)61/h24,26,28,30,32,34,36,38,40,42H,15-23,25,27,29,31,33,35,37,39,41,43H2,1-14H3/b45-26+,46-28+,47-30+,48-32+,49-34+,50-36+,51-38+,52-40+,53-42+	PE O-22:4-17:2	[M+H]+	8.2457	RPLC	pos
863.711	25.35	68996	0	0	1S/C54H96O6/c1-4-7-10-13-16-19-22-24-25-26-27-28-29-31-32-35-38-41-44-47-53(56)59-50-51(49-58-52(55)46-43-40-37-34-21-18-15-12-9-6-3)60-54(57)48-45-42-39-36-33-30-23-20-17-14-11-8-5-2/h8,11,14,17,20,23,26-27,51H,4-7,9-10,12-13,15-16,18-19,21-22,24-25,28-50H2,1-3H3/b11-8-,17-14-,23-20-,27-26-	[2-[(9Z,11Z,13Z)-hexadeca-9,11,13-trienoyl]oxy-3-tridecanoyloxypropyl] (Z)-docos-11-enoate	[M+Na]+	0.2152	RPLC	pos
863.716	25.04	46042	6474	0.14	1S/C54H96O6/c1-4-7-10-13-16-19-22-24-25-26-27-28-29-31-32-35-38-41-44-47-53(56)59-50-51(49-58-52(55)46-43-40-37-34-21-18-15-12-9-6-3)60-54(57)48-45-42-39-36-33-30-23-20-17-14-11-8-5-2/h8,11,14,17,20,23,26-27,51H,4-7,9-10,12-13,15-16,18-19,21-22,24-25,28-50H2,1-3H3/b11-8-,17-14-,23-20-,27-26-	[2-[(9Z,11Z,13Z)-hexadeca-9,11,13-trienoyl]oxy-3-tridecanoyloxypropyl] (Z)-docos-12-enoate	[M+Na]+	5.783	RPLC	pos
936.762	26.22	0	2845	inf	1S/C52H103O10P/c1-3-5-7-9-11-13-15-17-19-21-22-23-24-25-26-28-30-32-34-36-38-40-42-44-52(56)62-50(46-54)48-60-63(57,58)59-47-49(45-53)61-51(55)43-41-39-37-35-33-31-29-27-20-18-16-14-12-10-8-6-4-2/h49-50,53-54H,3-48H2,1-2H3,(H,57,58)	BMP 20:0-26:0	[M+NH4]+	-1.1804	RPLC	pos
273.106	5.31	0	1023	inf	1S/C11H16N2O6/c1-5-3-13(11(17)12-9(5)16)10-8(18-2)7(15)6(4-14)19-10/h3,6-8,10,14-15H,4H2,1-2H3,(H,12,16,17)/t6-,7-,8-,10-/m1/s1	5-Methyl-2'-O-methyluridine	[M+H]+	-7.7675	HILIC	pos
298.103	7.87	2871	0	0	1S/C15H17NO4/c1-8-3-9(2)15(20)11(4-8)12(17)5-10-6-13(18)16-14(19)7-10/h3-4,10,20H,5-7H2,1-2H3,(H,16,18,19)	Actiphenol	[M+Na]+	-7.7519	HILIC	pos
341.118	4.32	3641	723	0.2	1S/C18H22O4/c1-11(2)7-18(20)21-10-12(3)17-9-15-8-14(13(4)19)5-6-16(15)22-17/h5-6,8,11,17H,3,7,9-10H2,1-2,4H3	2-(5-Acetyl-2,3-dihydrobenzofuran-2-yl)allyl 3-methylbutanoate	[M+K]+	5.9358	HILIC	pos
378.265	5.19	0	2799	inf	1S/C22H35NO4/c1-4-23-10-20(2)6-5-16(24)22-12-7-11-14(27-3)9-21(26,17(12)18(11)25)13(19(22)23)8-15(20)22/h11-19,24-26H,4-10H2,1-3H3/t11-,12-,13+,14+,15-,16+,17-,18+,19+,20+,21+,22-/m1/s1	Karakoline	[M+H]+	0.4	HILIC	pos
613.219	6.74	4934	1020	0.21	1S/C28H36O15/c1-11-21(34)23(36)25(38)27(40-11)43-26-24(37)22(35)19(10-29)42-28(26)41-13-8-16(32)20(17(33)9-13)14(30)5-3-12-4-6-18(39-2)15(31)7-12/h4,6-9,11,19,21-29,31-38H,3,5,10H2,1-2H3	Neosperidin dihydrochalcone	[M+H]+	9.1629	HILIC	pos
297.146	4.08	8808	2805	0.32	1S/C19H22O3/c20-17(10-7-16-8-13-19(22)14-9-16)4-2-1-3-15-5-11-18(21)12-6-15/h5-6,8-9,11-14,21-22H,1-4,7,10H2	Acerogenin G	[M-H]-	-10.2607	HILIC	neg
311.168	4.14	0	51905	inf	1S/C20H24O3/c1-11(2)12-4-6-16-14(18(12)21)5-7-17-15-10-23-19(22)13(15)8-9-20(16,17)3/h4,6,11,17,21H,5,7-10H2,1-3H3/t17-,20+/m0/s1	Triptophenolide	[M-H]-	9.6374	HILIC	neg
KM-100kV/6min
mz	tr(min)	int(untreated)	int(treated)	Fold_Change	formula	name	ion_format	ME(ppm)	chrom	ionmode
272.256	16.63	1939	0	0	1S/C16H33NO2/c1-2-3-4-5-6-7-8-9-10-11-12-13-16(19)17-14-15-18/h18H,2-15H2,1H3,(H,17,19)	N-Myristoylethanolamine	[M+H]+	-9.4317	RPLC	pos
546.421	20.87	8110	2458	0.3	1S/C33H52O5/c1-3-5-7-9-10-11-12-13-14-15-16-17-18-19-20-21-22-24-26-28-33(36)38-31(29-34)30-37-32(35)27-25-23-8-6-4-2/h5,7,10-11,13-14,16-17,19-20,22,24,31,34H,3-4,6,8-9,12,15,18,21,23,25-30H2,1-2H3/b7-5-,11-10-,14-13-,17-16-,20-19-,24-22-	DAG 30:6	[M+NH4]+	9.1988	RPLC	pos
570.414	21.51	1700	0	0	1S/C35H52O5/c1-3-5-7-9-11-13-15-17-19-21-23-25-27-29-34(37)39-32-33(31-36)40-35(38)30-28-26-24-22-20-18-16-14-12-10-8-6-4-2/h5-8,11-14,17-20,23-26,33,36H,3-4,9-10,15-16,21-22,27-32H2,1-2H3/b7-5-,8-6-,13-11-,14-12-,19-17-,20-18-,25-23-,26-24-	DAG 32:8	[M+NH4]+	-3.9217	RPLC	pos
591.422	20.46	0	1082	inf	1S/C30H58N2O9/c1-12-22-30(8,38)25(35)20(6)32(11)15-16(2)14-29(7,37)26(18(4)23(33)19(5)27(36)40-22)41-28-24(34)21(31(9)10)13-17(3)39-28/h16-26,28,33-35,37-38H,12-15H2,1-11H3/t16-,17?,18+,19-,20-,21?,22-,23+,24?,25-,26-,28+,29-,30-/m1/s1	Desosaminylazithromycin	[M+H]+	-0.4416	RPLC	pos
634.478	23.83	22418	660	0.03	1S/C34H68NO7P/c1-6-8-10-12-13-14-15-16-17-18-19-20-21-22-24-26-29-39-31-33(42-34(36)27-25-23-11-9-7-2)32-41-43(37,38)40-30-28-35(3,4)5/h16-17,33H,6-15,18-32H2,1-5H3/b17-16-	PC O-18:1-8:0	[M+H]+	-5.577	RPLC	pos
647.517	21.15	1551	0	0	1S/C35H71N2O6P/c1-6-8-10-12-14-16-17-18-19-21-22-24-26-28-34(38)33(32-43-44(40,41)42-31-30-37(3,4)5)36-35(39)29-27-25-23-20-15-13-11-9-7-2/h20,23,33-34,38H,6-19,21-22,24-32H2,1-5H3,(H-,36,39,40,41)/b23-20-	[2-[[(Z)-dodec-5-enoyl]amino]-3-hydroxyoctadecyl] 2-(trimethylazaniumyl)ethyl phosphate	[M+H]+	6.2777	RPLC	pos
649.531	24.63	7203	0	0	1S/C35H73N2O6P/c1-6-8-10-12-14-16-17-18-19-21-22-24-26-28-34(38)33(32-43-44(40,41)42-31-30-37(3,4)5)36-35(39)29-27-25-23-20-15-13-11-9-7-2/h33-34,38H,6-32H2,1-5H3,(H-,36,39,40,41)	SM 18:0;2O/12:0	[M+H]+	3.3052	RPLC	pos
658.504	21.24	20057	4831	0.24	1S/C40H64O6/c1-4-7-10-13-16-19-22-24-27-30-33-39(42)45-36-37(46-40(43)34-31-28-25-21-18-15-12-9-6-3)35-44-38(41)32-29-26-23-20-17-14-11-8-5-2/h8-9,11-12,17-18,20-21,26,28-29,31,37H,4-7,10,13-16,19,22-25,27,30,32-36H2,1-3H3/b11-8-,12-9-,20-17-,21-18-,29-26-,31-28-	2,3-bis[[(3Z,6Z,9Z)-dodeca-3,6,9-trienoyl]oxy]propyl tridecanoate	[M+NH4]+	-1.0052	RPLC	pos
718.544	24.01	3256	0	0	1S/C39H73O8P/c1-4-6-8-10-12-14-16-18-19-20-21-22-24-26-28-30-32-34-39(41)47-37(36-46-48(42,43)44-3)35-45-38(40)33-31-29-27-25-23-17-15-13-11-9-7-5-2/h12,14,18-19,37H,4-11,13,15-17,20-36H2,1-3H3,(H,42,43)/b14-12-,19-18-	PMeOH 15:0-20:2	[M+NH4]+	6.8049	RPLC	pos
764.554	23.49	4821	874	0.18	1S/C44H78NO7P/c1-3-5-7-9-11-13-15-17-19-20-21-22-23-24-26-28-30-32-34-36-39-49-41-43(42-51-53(47,48)50-40-38-45)52-44(46)37-35-33-31-29-27-25-18-16-14-12-10-8-6-4-2/h5,7,10-13,16-19,21-22,43H,3-4,6,8-9,14-15,20,23-42,45H2,1-2H3,(H,47,48)/b7-5-,12-10-,13-11-,18-16-,19-17-,22-21-	PE O-22:4-17:2	[M+H]+	-6.7964	RPLC	pos
770.645	25.34	0	4601	inf	1S/C45H87NO8/c1-3-5-7-9-11-13-14-15-16-17-18-19-20-21-22-23-24-25-27-28-30-32-34-39(48)38(37-53-45-44(52)43(51)42(50)40(36-47)54-45)46-41(49)35-33-31-29-26-12-10-8-6-4-2/h26,29,38-40,42-45,47-48,50-52H,3-25,27-28,30-37H2,1-2H3,(H,46,49)/b29-26-	Glc-O-C28:0-d5EA	[M+H]+	-8.1322	RPLC	pos
863.699	25.04	46042	3652	0.08	1S/C59H90O4/c1-44(2)24-15-25-45(3)26-16-27-46(4)28-17-29-47(5)30-18-31-48(6)32-19-33-49(7)34-20-35-50(8)36-21-37-51(9)38-22-39-52(10)40-23-41-53(11)42-43-55-54(12)56(60)58(62-13)59(63-14)57(55)61/h24,26,28,30,32,34,36,38,40,42H,15-23,25,27,29,31,33,35,37,39,41,43H2,1-14H3/b45-26+,46-28+,47-30+,48-32+,49-34+,50-36+,51-38+,52-40+,53-42+	Coenzyme Q10	[M+H]+	8.2457	RPLC	pos
863.711	25.35	68996	2304	0.03	1S/C54H96O6/c1-4-7-10-13-16-19-22-24-25-26-27-28-29-31-32-35-38-41-44-47-53(56)59-50-51(49-58-52(55)46-43-40-37-34-21-18-15-12-9-6-3)60-54(57)48-45-42-39-36-33-30-23-20-17-14-11-8-5-2/h8,11,14,17,20,23,26-27,51H,4-7,9-10,12-13,15-16,18-19,21-22,24-25,28-50H2,1-3H3/b11-8-,17-14-,23-20-,27-26-	[2-[(9Z,11Z,13Z)-hexadeca-9,11,13-trienoyl]oxy-3-tridecanoyloxypropyl] (Z)-docos-11-enoate	[M+Na]+	0.2152	RPLC	pos
863.716	25.04	46042	3652	0.08	1S/C54H96O6/c1-4-7-10-13-16-19-22-24-25-26-27-28-29-31-32-35-38-41-44-47-53(56)59-50-51(49-58-52(55)46-43-40-37-34-21-18-15-12-9-6-3)60-54(57)48-45-42-39-36-33-30-23-20-17-14-11-8-5-2/h8,11,14,17,20,23,26-27,51H,4-7,9-10,12-13,15-16,18-19,21-22,24-25,28-50H2,1-3H3/b11-8-,17-14-,23-20-,27-26-	[2-[(9Z,11Z,13Z)-hexadeca-9,11,13-trienoyl]oxy-3-tridecanoyloxypropyl] (Z)-docos-12-enoate	[M+Na]+	5.783	RPLC	pos
936.762	26.22	0	1864	inf	1S/C52H103O10P/c1-3-5-7-9-11-13-15-17-19-21-22-23-24-25-26-28-30-32-34-36-38-40-42-44-52(56)62-50(46-54)48-60-63(57,58)59-47-49(45-53)61-51(55)43-41-39-37-35-33-31-29-27-20-18-16-14-12-10-8-6-4-2/h49-50,53-54H,3-48H2,1-2H3,(H,57,58)	BMP 20:0-26:0	[M+NH4]+	-1.1804	RPLC	pos
298.088	5.01	0	3594	inf	1S/C12H15N3O4S/c1-3-6-20(17,18)8-4-5-9-10(7-8)14-11(13-9)15-12(16)19-2/h4-5,7H,3,6H2,1-2H3,(H2,13,14,15,16)	Albendazole sulfone	[M+H]+	6.2264	HILIC	pos
313.168	4.17	0	1186	inf	1S/C16H24O6/c1-8(2)10-5-4-9(3)6-11(10)21-16-15(20)14(19)13(18)12(7-17)22-16/h4-6,8,12-20H,7H2,1-3H3/t12-,13-,14+,15-,16-/m1/s1	Thymol-beta-D-glucoside	[M+H]+	8.3371	HILIC	pos
341.118	4.32	3641	0	0	1S/C18H22O4/c1-11(2)7-18(20)21-10-12(3)17-9-15-8-14(13(4)19)5-6-16(15)22-17/h5-6,8,11,17H,3,7,9-10H2,1-2,4H3	2-(5-Acetyl-2,3-dihydrobenzofuran-2-yl)allyl 3-methylbutanoate	[M+K]+	5.9358	HILIC	pos
519.189	4.52	1745	0	0	1S/C26H32O12/c1-14(36-15(2)28)26(34,11-16-3-7-18(29)8-4-16)25(33)35-13-17-5-9-19(10-6-17)37-24-23(32)22(31)21(30)20(12-27)38-24/h3-10,14,20-24,27,29-32,34H,11-13H2,1-2H3	[4-[3,4,5-Trihydroxy-6-(hydroxymethyl)oxan-2-yl]oxyphenyl]methyl 3-acetyloxy-2-hydroxy-2-[(4-hydroxyphenyl)methyl]butanoate	[M-H2O+H]+	5.378	HILIC	pos
567.185	5.63	1108	0	0	1S/C30H32O12/c1-27-14-29(36)19-12-30(27,28(19,26(41-27)42-29)15-38-24(35)17-10-6-3-7-11-17)40-25-22(33)21(32)20(31)18(39-25)13-37-23(34)16-8-4-2-5-9-16/h2-11,18-22,25-26,31-33,36H,12-15H2,1H3/t18-,19-,20-,21+,22-,25+,26+,27+,28+,29+,30+/m1/s1	2-(benzoyloxymethyl)-6-hydroxy-8-methyl-9,10-dioxatetracyclo[4.3.1.02,5.03,8]decan-3-yl]oxy]-3,4,5-trihydroxyoxan-2-yl]methyl benzoate	[M-H2O+H]+	-2.9359	HILIC	pos
613.219	6.74	4934	971	0.2	1S/C28H36O15/c1-11-21(34)23(36)25(38)27(40-11)43-26-24(37)22(35)19(10-29)42-28(26)41-13-8-16(32)20(17(33)9-13)14(30)5-3-12-4-6-18(39-2)15(31)7-12/h4,6-9,11,19,21-29,31-38H,3,5,10H2,1-2H3	Neosperidin dihydrochalcone	[M+H]+	9.1629	HILIC	pos
211.058	5	393	2057	5.23	1S/C10H12O5/c1-13-7-5-9(15-3)8(14-2)4-6(7)10(11)12/h4-5H,1-3H3,(H,11,12)	2,4,5-Trimethoxybenzoic acid	[M-H]-	-12.4789	HILIC	neg
297.146	4.08	8808	0	0	1S/C19H22O3/c20-17(10-7-16-8-13-19(22)14-9-16)4-2-1-3-15-5-11-18(21)12-6-15/h5-6,8-9,11-14,21-22H,1-4,7,10H2	Acerogenin G	[M-H]-	-10.2607	HILIC	neg
KM-120kV/1min
mz	tr(min)	int(untreated)	int(treated)	Fold_Change	formula	name	ion_format	ME(ppm)	chrom	ionmode
272.256	16.63	1939	0	0	1S/C16H33NO2/c1-2-3-4-5-6-7-8-9-10-11-12-13-16(19)17-14-15-18/h18H,2-15H2,1H3,(H,17,19)	N-Myristoylethanolamine	[M+H]+	-9.4317	RPLC	pos
634.478	23.83	22418	555	0.02	1S/C34H68NO7P/c1-6-8-10-12-13-14-15-16-17-18-19-20-21-22-24-26-29-39-31-33(42-34(36)27-25-23-11-9-7-2)32-41-43(37,38)40-30-28-35(3,4)5/h16-17,33H,6-15,18-32H2,1-5H3/b17-16-	PC O-18:1-8:0	[M+H]+	-5.577	RPLC	pos
647.517	21.15	1551	0	0	1S/C35H71N2O6P/c1-6-8-10-12-14-16-17-18-19-21-22-24-26-28-34(38)33(32-43-44(40,41)42-31-30-37(3,4)5)36-35(39)29-27-25-23-20-15-13-11-9-7-2/h20,23,33-34,38H,6-19,21-22,24-32H2,1-5H3,(H-,36,39,40,41)/b23-20-	[2-[[(Z)-dodec-5-enoyl]amino]-3-hydroxyoctadecyl] 2-(trimethylazaniumyl)ethyl phosphate	[M+H]+	6.2777	RPLC	pos
649.531	24.63	7203	0	0	1S/C35H73N2O6P/c1-6-8-10-12-14-16-17-18-19-21-22-24-26-28-34(38)33(32-43-44(40,41)42-31-30-37(3,4)5)36-35(39)29-27-25-23-20-15-13-11-9-7-2/h33-34,38H,6-32H2,1-5H3,(H-,36,39,40,41)	SM 18:0;2O/12:0	[M+H]+	3.3052	RPLC	pos
718.544	24.01	3256	0	0	1S/C39H73O8P/c1-4-6-8-10-12-14-16-18-19-20-21-22-24-26-28-30-32-34-39(41)47-37(36-46-48(42,43)44-3)35-45-38(40)33-31-29-27-25-23-17-15-13-11-9-7-5-2/h12,14,18-19,37H,4-11,13,15-17,20-36H2,1-3H3,(H,42,43)/b14-12-,19-18-	PMeOH 15:0-20:2	[M+NH4]+	6.8049	RPLC	pos
720.551	24.64	16092	1751	0.11	1S/C39H75O8P/c1-4-7-9-11-13-15-16-17-18-19-20-21-22-23-24-26-28-30-32-34-39(41)47-37(36-46-48(42,43)45-6-3)35-44-38(40)33-31-29-27-25-14-12-10-8-5-2/h17-18,37H,4-16,19-36H2,1-3H3,(H,42,43)/b18-17-	PEtOH 12:0-22:1	[M+NH4]+	-5.1724	RPLC	pos
782.582	25.04	0	3931	inf	1S/C44H76O10/c1-3-5-7-9-11-13-15-17-18-19-21-22-24-26-28-30-32-39(46)51-35-37(36-52-44-43(50)42(49)41(48)38(34-45)54-44)53-40(47)33-31-29-27-25-23-20-16-14-12-10-8-6-4-2/h6,8,12,14,18-20,23,37-38,41-45,48-50H,3-5,7,9-11,13,15-17,21-22,24-36H2,1-2H3/b8-6-,14-12-,19-18-,23-20-	MGDG 19:1-16:3	[M+NH4]+	4.9583	RPLC	pos
784.59	25.2	3807	0	0	1S/C44H78O10/c1-3-5-7-9-11-13-15-16-17-18-19-20-21-23-25-27-29-31-33-40(47)53-37(36-52-44-43(50)42(49)41(48)38(34-45)54-44)35-51-39(46)32-30-28-26-24-22-14-12-10-8-6-4-2/h10,12-13,15,17-18,37-38,41-45,48-50H,3-9,11,14,16,19-36H2,1-2H3/b12-10-,15-13-,18-17-	MGDG 14:1-21:2	[M+NH4]+	5.2713	RPLC	pos
816.646	25.88	12449	1439	0.12	1S/C46H87O8P/c1-4-6-8-10-12-14-16-18-20-21-22-23-24-25-27-28-30-32-34-36-38-40-45(47)52-42-44(43-53-55(49,50)51-3)54-46(48)41-39-37-35-33-31-29-26-19-17-15-13-11-9-7-5-2/h13,15,19,26,44H,4-12,14,16-18,20-25,27-43H2,1-3H3,(H,49,50)/b15-13-,26-19-	PMeOH 24:0-18:2	[M+NH4]+	-2.4263	RPLC	pos
863.699	25.04	46042	2602	0.06	1S/C59H90O4/c1-44(2)24-15-25-45(3)26-16-27-46(4)28-17-29-47(5)30-18-31-48(6)32-19-33-49(7)34-20-35-50(8)36-21-37-51(9)38-22-39-52(10)40-23-41-53(11)42-43-55-54(12)56(60)58(62-13)59(63-14)57(55)61/h24,26,28,30,32,34,36,38,40,42H,15-23,25,27,29,31,33,35,37,39,41,43H2,1-14H3/b45-26+,46-28+,47-30+,48-32+,49-34+,50-36+,51-38+,52-40+,53-42+	Coenzyme Q10	[M+H]+	8.2457	RPLC	pos
863.711	25.35	68996	5250	0.08	1S/C54H96O6/c1-4-7-10-13-16-19-22-24-25-26-27-28-29-31-32-35-38-41-44-47-53(56)59-50-51(49-58-52(55)46-43-40-37-34-21-18-15-12-9-6-3)60-54(57)48-45-42-39-36-33-30-23-20-17-14-11-8-5-2/h8,11,14,17,20,23,26-27,51H,4-7,9-10,12-13,15-16,18-19,21-22,24-25,28-50H2,1-3H3/b11-8-,17-14-,23-20-,27-26-	[2-[(9Z,11Z,13Z)-hexadeca-9,11,13-trienoyl]oxy-3-tridecanoyloxypropyl] (Z)-docos-11-enoate	[M+Na]+	0.2152	RPLC	pos
207.065	4.92	0	2288	inf	1S/C11H10O4/c1-6-2-7(13)3-10-9(6)4-8(5-12)15-11(10)14/h2-4,12-13H,5H2,1H3	7-Hydroxy-3-(hydroxymethyl)-5-methylisochromen-1-one	[M+H]+	-1.0576	HILIC	pos
273.106	5.31	0	1149	inf	1S/C11H16N2O6/c1-5-3-13(11(17)12-9(5)16)10-8(18-2)7(15)6(4-14)19-10/h3,6-8,10,14-15H,4H2,1-2H3,(H,12,16,17)/t6-,7-,8-,10-/m1/s1	5-Methyl-2'-O-methyluridine	[M+H]+	-7.7675	HILIC	pos
298.088	5.01	0	2927	inf	1S/C12H15N3O4S/c1-3-6-20(17,18)8-4-5-9-10(7-8)14-11(13-9)15-12(16)19-2/h4-5,7H,3,6H2,1-2H3,(H2,13,14,15,16)	Albendazole sulfone	[M+H]+	6.2264	HILIC	pos
298.103	7.87	2871	0	0	1S/C15H17NO4/c1-8-3-9(2)15(20)11(4-8)12(17)5-10-6-13(18)16-14(19)7-10/h3-4,10,20H,5-7H2,1-2H3,(H,16,18,19)	Actiphenol	[M+Na]+	-7.7519	HILIC	pos
329.162	6.58	16997	0	0	1S/C16H24O7/c1-7(2)9-5-11(8(3)4-10(9)18)22-16-15(21)14(20)13(19)12(6-17)23-16/h4-5,7,12-21H,6H2,1-3H3/t12-,13-,14+,15-,16-/m1/s1	Zataroside B	[M+H]+	5.4914	HILIC	pos
341.118	4.32	3641	1091	0.3	1S/C18H22O4/c1-11(2)7-18(20)21-10-12(3)17-9-15-8-14(13(4)19)5-6-16(15)22-17/h5-6,8,11,17H,3,7,9-10H2,1-2,4H3	2-(5-Acetyl-2,3-dihydrobenzofuran-2-yl)allyl 3-methylbutanoate	[M+K]+	5.9358	HILIC	pos
378.265	5.19	1960	0	0	1S/C22H35NO4/c1-4-23-10-20(2)6-5-16(24)22-12-7-11-14(27-3)9-21(26,17(12)18(11)25)13(19(22)23)8-15(20)22/h11-19,24-26H,4-10H2,1-3H3/t11-,12-,13+,14+,15-,16+,17-,18+,19+,20+,21+,22-/m1/s1	Karakoline	[M+H]+	0.4	HILIC	pos
519.189	4.52	1745	0	0	1S/C26H32O12/c1-14(36-15(2)28)26(34,11-16-3-7-18(29)8-4-16)25(33)35-13-17-5-9-19(10-6-17)37-24-23(32)22(31)21(30)20(12-27)38-24/h3-10,14,20-24,27,29-32,34H,11-13H2,1-2H3	[4-[3,4,5-Trihydroxy-6-(hydroxymethyl)oxan-2-yl]oxyphenyl]methyl 3-acetyloxy-2-hydroxy-2-[(4-hydroxyphenyl)methyl]butanoate	[M-H2O+H]+	5.378	HILIC	pos
311.168	4.14	0	50000	inf	1S/C20H24O3/c1-11(2)12-4-6-16-14(18(12)21)5-7-17-15-10-23-19(22)13(15)8-9-20(16,17)3/h4,6,11,17,21H,5,7-10H2,1-3H3/t17-,20+/m0/s1	Triptophenolide	[M-H]-	9.6374	HILIC	neg
KM-120kV/4min
mz	tr(min)	int(untreated)	int(treated)	Fold_Change	formula	name	ion_format	ME(ppm)	chrom	ionmode
272.256	16.63	1939	0	0	1S/C16H33NO2/c1-2-3-4-5-6-7-8-9-10-11-12-13-16(19)17-14-15-18/h18H,2-15H2,1H3,(H,17,19)	N-Myristoylethanolamine	[M+H]+	-9.4317	RPLC	pos
328.25	14.13	0	4056	inf	1S/C18H30O4/c1-13(10-12-18(21)22-5)9-11-17(20)15(3)8-6-7-14(2)16(4)19/h8-10,12,14,16-17,19-20H,6-7,11H2,1-5H3/b12-10+,13-9+,15-8+	methyl (2E,4E,8E)-7,13-dihydroxy-4,8,12-trimethyltetradeca-2,4,8-trienoate	[M+NH4]+	2.1371	RPLC	pos
570.414	21.51	1700	302	0.18	1S/C35H52O5/c1-3-5-7-9-11-13-15-17-19-21-23-25-27-29-34(37)39-32-33(31-36)40-35(38)30-28-26-24-22-20-18-16-14-12-10-8-6-4-2/h5-8,11-14,17-20,23-26,33,36H,3-4,9-10,15-16,21-22,27-32H2,1-2H3/b7-5-,8-6-,13-11-,14-12-,19-17-,20-18-,25-23-,26-24-	DAG 32:8	[M+NH4]+	-3.9217	RPLC	pos
634.478	23.83	22418	452	0.02	1S/C34H68NO7P/c1-6-8-10-12-13-14-15-16-17-18-19-20-21-22-24-26-29-39-31-33(42-34(36)27-25-23-11-9-7-2)32-41-43(37,38)40-30-28-35(3,4)5/h16-17,33H,6-15,18-32H2,1-5H3/b17-16-	PC O-18:1-8:0	[M+H]+	-5.577	RPLC	pos
647.517	21.15	1551	243	0.16	1S/C35H71N2O6P/c1-6-8-10-12-14-16-17-18-19-21-22-24-26-28-34(38)33(32-43-44(40,41)42-31-30-37(3,4)5)36-35(39)29-27-25-23-20-15-13-11-9-7-2/h20,23,33-34,38H,6-19,21-22,24-32H2,1-5H3,(H-,36,39,40,41)/b23-20-	[2-[[(Z)-dodec-5-enoyl]amino]-3-hydroxyoctadecyl] 2-(trimethylazaniumyl)ethyl phosphate	[M+H]+	6.2777	RPLC	pos
649.531	24.63	7203	0	0	1S/C35H73N2O6P/c1-6-8-10-12-14-16-17-18-19-21-22-24-26-28-34(38)33(32-43-44(40,41)42-31-30-37(3,4)5)36-35(39)29-27-25-23-20-15-13-11-9-7-2/h33-34,38H,6-32H2,1-5H3,(H-,36,39,40,41)	SM 18:0;2O/12:0	[M+H]+	3.3052	RPLC	pos
658.504	21.24	20057	6168	0.31	1S/C40H64O6/c1-4-7-10-13-16-19-22-24-27-30-33-39(42)45-36-37(46-40(43)34-31-28-25-21-18-15-12-9-6-3)35-44-38(41)32-29-26-23-20-17-14-11-8-5-2/h8-9,11-12,17-18,20-21,26,28-29,31,37H,4-7,10,13-16,19,22-25,27,30,32-36H2,1-3H3/b11-8-,12-9-,20-17-,21-18-,29-26-,31-28-	2,3-bis[[(3Z,6Z,9Z)-dodeca-3,6,9-trienoyl]oxy]propyl tridecanoate	[M+NH4]+	-1.0052	RPLC	pos
678.473	20.27	0	2117	inf	1S/C35H64O11/c1-3-5-7-9-11-13-14-16-17-19-21-23-28(36)43-25-27(45-29(37)24-22-20-18-15-12-10-8-6-4-2)26-44-35-32(40)30(38)31(39)33(46-35)34(41)42/h27,30-33,35,38-40H,3-26H2,1-2H3,(H,41,42)	DGGA 12:0-14:0	[M+NH4]+	-8.9141	RPLC	pos
718.544	24.01	3256	0	0	1S/C39H73O8P/c1-4-6-8-10-12-14-16-18-19-20-21-22-24-26-28-30-32-34-39(41)47-37(36-46-48(42,43)44-3)35-45-38(40)33-31-29-27-25-23-17-15-13-11-9-7-5-2/h12,14,18-19,37H,4-11,13,15-17,20-36H2,1-3H3,(H,42,43)/b14-12-,19-18-	PMeOH 15:0-20:2	[M+NH4]+	6.8049	RPLC	pos
720.551	24.64	16092	1298	0.08	1S/C39H75O8P/c1-4-7-9-11-13-15-16-17-18-19-20-21-22-23-24-26-28-30-32-34-39(41)47-37(36-46-48(42,43)45-6-3)35-44-38(40)33-31-29-27-25-14-12-10-8-5-2/h17-18,37H,4-16,19-36H2,1-3H3,(H,42,43)/b18-17-	PEtOH 12:0-22:1	[M+NH4]+	-5.1724	RPLC	pos
764.554	23.49	4821	1449	0.3	1S/C44H78NO7P/c1-3-5-7-9-11-13-15-17-19-20-21-22-23-24-26-28-30-32-34-36-39-49-41-43(42-51-53(47,48)50-40-38-45)52-44(46)37-35-33-31-29-27-25-18-16-14-12-10-8-6-4-2/h5,7,10-13,16-19,21-22,43H,3-4,6,8-9,14-15,20,23-42,45H2,1-2H3,(H,47,48)/b7-5-,12-10-,13-11-,18-16-,19-17-,22-21-	PE O-22:4-17:2	[M+H]+	-6.7964	RPLC	pos
782.582	25.04	0	1942	inf	1S/C44H76O10/c1-3-5-7-9-11-13-15-17-18-19-21-22-24-26-28-30-32-39(46)51-35-37(36-52-44-43(50)42(49)41(48)38(34-45)54-44)53-40(47)33-31-29-27-25-23-20-16-14-12-10-8-6-4-2/h6,8,12,14,18-20,23,37-38,41-45,48-50H,3-5,7,9-11,13,15-17,21-22,24-36H2,1-2H3/b8-6-,14-12-,19-18-,23-20-	MGDG 19:1-16:3	[M+NH4]+	4.9583	RPLC	pos
816.646	25.88	12449	2518	0.2	1S/C46H87O8P/c1-4-6-8-10-12-14-16-18-20-21-22-23-24-25-27-28-30-32-34-36-38-40-45(47)52-42-44(43-53-55(49,50)51-3)54-46(48)41-39-37-35-33-31-29-26-19-17-15-13-11-9-7-5-2/h13,15,19,26,44H,4-12,14,16-18,20-25,27-43H2,1-3H3,(H,49,50)/b15-13-,26-19-	PMeOH 24:0-18:2	[M+NH4]+	-2.4263	RPLC	pos
863.699	25.04	46042	3246	0.07	1S/C59H90O4/c1-44(2)24-15-25-45(3)26-16-27-46(4)28-17-29-47(5)30-18-31-48(6)32-19-33-49(7)34-20-35-50(8)36-21-37-51(9)38-22-39-52(10)40-23-41-53(11)42-43-55-54(12)56(60)58(62-13)59(63-14)57(55)61/h24,26,28,30,32,34,36,38,40,42H,15-23,25,27,29,31,33,35,37,39,41,43H2,1-14H3/b45-26+,46-28+,47-30+,48-32+,49-34+,50-36+,51-38+,52-40+,53-42+	Coenzyme Q10	[M+H]+	8.2457	RPLC	pos
863.711	25.35	68996	2386	0.03	1S/C54H96O6/c1-4-7-10-13-16-19-22-24-25-26-27-28-29-31-32-35-38-41-44-47-53(56)59-50-51(49-58-52(55)46-43-40-37-34-21-18-15-12-9-6-3)60-54(57)48-45-42-39-36-33-30-23-20-17-14-11-8-5-2/h8,11,14,17,20,23,26-27,51H,4-7,9-10,12-13,15-16,18-19,21-22,24-25,28-50H2,1-3H3/b11-8-,17-14-,23-20-,27-26-	[2-[(9Z,11Z,13Z)-hexadeca-9,11,13-trienoyl]oxy-3-tridecanoyloxypropyl] (Z)-docos-11-enoate	[M+Na]+	0.2152	RPLC	pos
936.762	26.22	3274	18739	5.72	1S/C52H103O10P/c1-3-5-7-9-11-13-15-17-19-21-22-23-24-25-26-28-30-32-34-36-38-40-42-44-52(56)62-50(46-54)48-60-63(57,58)59-47-49(45-53)61-51(55)43-41-39-37-35-33-31-29-27-20-18-16-14-12-10-8-6-4-2/h49-50,53-54H,3-48H2,1-2H3,(H,57,58)	BMP 20:0-26:0	[M+NH4]+	-1.1804	RPLC	pos
341.118	4.32	3641	0	0	1S/C18H22O4/c1-11(2)7-18(20)21-10-12(3)17-9-15-8-14(13(4)19)5-6-16(15)22-17/h5-6,8,11,17H,3,7,9-10H2,1-2,4H3	2-(5-Acetyl-2,3-dihydrobenzofuran-2-yl)allyl 3-methylbutanoate	[M+K]+	5.9358	HILIC	pos
378.265	5.19	1960	0	0	1S/C22H35NO4/c1-4-23-10-20(2)6-5-16(24)22-12-7-11-14(27-3)9-21(26,17(12)18(11)25)13(19(22)23)8-15(20)22/h11-19,24-26H,4-10H2,1-3H3/t11-,12-,13+,14+,15-,16+,17-,18+,19+,20+,21+,22-/m1/s1	Karakoline	[M+H]+	0.4	HILIC	pos
567.185	5.63	1108	0	0	1S/C30H32O12/c1-27-14-29(36)19-12-30(27,28(19,26(41-27)42-29)15-38-24(35)17-10-6-3-7-11-17)40-25-22(33)21(32)20(31)18(39-25)13-37-23(34)16-8-4-2-5-9-16/h2-11,18-22,25-26,31-33,36H,12-15H2,1H3/t18-,19-,20-,21+,22-,25+,26+,27+,28+,29+,30+/m1/s1	2-(benzoyloxymethyl)-6-hydroxy-8-methyl-9,10-dioxatetracyclo[4.3.1.02,5.03,8]decan-3-yl]oxy]-3,4,5-trihydroxyoxan-2-yl]methyl benzoate	[M-H2O+H]+	-2.9359	HILIC	pos
211.058	5	393	1480	3.77	1S/C10H12O5/c1-13-7-5-9(15-3)8(14-2)4-6(7)10(11)12/h4-5H,1-3H3,(H,11,12)	2,4,5-Trimethoxybenzoic acid	[M-H]-	-12.4789	HILIC	neg
311.168	4.14	0	55848	inf	1S/C20H24O3/c1-11(2)12-4-6-16-14(18(12)21)5-7-17-15-10-23-19(22)13(15)8-9-20(16,17)3/h4,6,11,17,21H,5,7-10H2,1-3H3/t17-,20+/m0/s1	Triptophenolide	[M-H]-	9.6374	HILIC	neg
KM-120kV/6min
mz	tr(min)	int(untreated)	int(treated)	Fold_Change	formula	name	ion_format	ME(ppm)	chrom	ionmode
197.128	8.93	0	3080	inf	1S/C10H16N2O2/c1-6(2)8-10(14)12-5-3-4-7(12)9(13)11-8/h6-8H,3-5H2,1-2H3,(H,11,13)/t7-,8-/m0/s1	cyclo(L-Pro-L-Val)	[M+H]+	-3.81	RPLC	pos
272.256	16.63	1939	0	0	1S/C16H33NO2/c1-2-3-4-5-6-7-8-9-10-11-12-13-16(19)17-14-15-18/h18H,2-15H2,1H3,(H,17,19)	N-Myristoylethanolamine	[M+H]+	-9.4317	RPLC	pos
546.421	20.87	8110	2615	0.32	1S/C33H52O5/c1-3-5-7-9-10-11-12-13-14-15-16-17-18-19-20-21-22-24-26-28-33(36)38-31(29-34)30-37-32(35)27-25-23-8-6-4-2/h5,7,10-11,13-14,16-17,19-20,22,24,31,34H,3-4,6,8-9,12,15,18,21,23,25-30H2,1-2H3/b7-5-,11-10-,14-13-,17-16-,20-19-,24-22-	DAG 30:6	[M+NH4]+	9.1988	RPLC	pos
570.414	21.51	1700	0	0	1S/C35H52O5/c1-3-5-7-9-11-13-15-17-19-21-23-25-27-29-34(37)39-32-33(31-36)40-35(38)30-28-26-24-22-20-18-16-14-12-10-8-6-4-2/h5-8,11-14,17-20,23-26,33,36H,3-4,9-10,15-16,21-22,27-32H2,1-2H3/b7-5-,8-6-,13-11-,14-12-,19-17-,20-18-,25-23-,26-24-	DAG 32:8	[M+NH4]+	-3.9217	RPLC	pos
634.478	23.83	22418	0	0	1S/C34H68NO7P/c1-6-8-10-12-13-14-15-16-17-18-19-20-21-22-24-26-29-39-31-33(42-34(36)27-25-23-11-9-7-2)32-41-43(37,38)40-30-28-35(3,4)5/h16-17,33H,6-15,18-32H2,1-5H3/b17-16-	PC O-18:1-8:0	[M+H]+	-5.577	RPLC	pos
647.517	21.15	1551	96	0.06	1S/C35H71N2O6P/c1-6-8-10-12-14-16-17-18-19-21-22-24-26-28-34(38)33(32-43-44(40,41)42-31-30-37(3,4)5)36-35(39)29-27-25-23-20-15-13-11-9-7-2/h20,23,33-34,38H,6-19,21-22,24-32H2,1-5H3,(H-,36,39,40,41)/b23-20-	[2-[[(Z)-dodec-5-enoyl]amino]-3-hydroxyoctadecyl] 2-(trimethylazaniumyl)ethyl phosphate	[M+H]+	6.2777	RPLC	pos
649.531	24.63	7203	0	0	1S/C35H73N2O6P/c1-6-8-10-12-14-16-17-18-19-21-22-24-26-28-34(38)33(32-43-44(40,41)42-31-30-37(3,4)5)36-35(39)29-27-25-23-20-15-13-11-9-7-2/h33-34,38H,6-32H2,1-5H3,(H-,36,39,40,41)	SM 18:0;2O/12:0	[M+H]+	3.3052	RPLC	pos
678.473	20.27	0	12053	inf	1S/C35H64O11/c1-3-5-7-9-11-13-14-16-17-19-21-23-28(36)43-25-27(45-29(37)24-22-20-18-15-12-10-8-6-4-2)26-44-35-32(40)30(38)31(39)33(46-35)34(41)42/h27,30-33,35,38-40H,3-26H2,1-2H3,(H,41,42)	DGGA 12:0-14:0	[M+NH4]+	-8.9141	RPLC	pos
718.544	24.01	3256	0	0	1S/C39H73O8P/c1-4-6-8-10-12-14-16-18-19-20-21-22-24-26-28-30-32-34-39(41)47-37(36-46-48(42,43)44-3)35-45-38(40)33-31-29-27-25-23-17-15-13-11-9-7-5-2/h12,14,18-19,37H,4-11,13,15-17,20-36H2,1-3H3,(H,42,43)/b14-12-,19-18-	PMeOH 15:0-20:2	[M+NH4]+	6.8049	RPLC	pos
720.551	24.64	16092	1519	0.0943947	1S/C39H75O8P/c1-4-7-9-11-13-15-16-17-18-19-20-21-22-23-24-26-28-30-32-34-39(41)47-37(36-46-48(42,43)45-6-3)35-44-38(40)33-31-29-27-25-14-12-10-8-5-2/h17-18,37H,4-16,19-36H2,1-3H3,(H,42,43)/b18-17-	PEtOH 12:0-22:1	[M+NH4]+	-5.1724	RPLC	pos
782.582	25.04	0	2571	inf	1S/C44H76O10/c1-3-5-7-9-11-13-15-17-18-19-21-22-24-26-28-30-32-39(46)51-35-37(36-52-44-43(50)42(49)41(48)38(34-45)54-44)53-40(47)33-31-29-27-25-23-20-16-14-12-10-8-6-4-2/h6,8,12,14,18-20,23,37-38,41-45,48-50H,3-5,7,9-11,13,15-17,21-22,24-36H2,1-2H3/b8-6-,14-12-,19-18-,23-20-	MGDG 19:1-16:3	[M+NH4]+	4.9583	RPLC	pos
816.646	25.88	12449	3910	0.31	1S/C46H87O8P/c1-4-6-8-10-12-14-16-18-20-21-22-23-24-25-27-28-30-32-34-36-38-40-45(47)52-42-44(43-53-55(49,50)51-3)54-46(48)41-39-37-35-33-31-29-26-19-17-15-13-11-9-7-5-2/h13,15,19,26,44H,4-12,14,16-18,20-25,27-43H2,1-3H3,(H,49,50)/b15-13-,26-19-	PMeOH 24:0-18:2	[M+NH4]+	-2.4263	RPLC	pos
863.699	25.04	46042	6040	0.13	1S/C59H90O4/c1-44(2)24-15-25-45(3)26-16-27-46(4)28-17-29-47(5)30-18-31-48(6)32-19-33-49(7)34-20-35-50(8)36-21-37-51(9)38-22-39-52(10)40-23-41-53(11)42-43-55-54(12)56(60)58(62-13)59(63-14)57(55)61/h24,26,28,30,32,34,36,38,40,42H,15-23,25,27,29,31,33,35,37,39,41,43H2,1-14H3/b45-26+,46-28+,47-30+,48-32+,49-34+,50-36+,51-38+,52-40+,53-42+	Coenzyme Q10	[M+H]+	8.2457	RPLC	pos
863.711	25.35	68996	12508	0.18	1S/C54H96O6/c1-4-7-10-13-16-19-22-24-25-26-27-28-29-31-32-35-38-41-44-47-53(56)59-50-51(49-58-52(55)46-43-40-37-34-21-18-15-12-9-6-3)60-54(57)48-45-42-39-36-33-30-23-20-17-14-11-8-5-2/h8,11,14,17,20,23,26-27,51H,4-7,9-10,12-13,15-16,18-19,21-22,24-25,28-50H2,1-3H3/b11-8-,17-14-,23-20-,27-26-	[2-[(9Z,11Z,13Z)-hexadeca-9,11,13-trienoyl]oxy-3-tridecanoyloxypropyl] (Z)-docos-11-enoate	[M+Na]+	0.2152	RPLC	pos
936.762	26.22	3274	17739	5.42	1S/C52H103O10P/c1-3-5-7-9-11-13-15-17-19-21-22-23-24-25-26-28-30-32-34-36-38-40-42-44-52(56)62-50(46-54)48-60-63(57,58)59-47-49(45-53)61-51(55)43-41-39-37-35-33-31-29-27-20-18-16-14-12-10-8-6-4-2/h49-50,53-54H,3-48H2,1-2H3,(H,57,58)	BMP 20:0-26:0	[M+NH4]+	-1.1804	RPLC	pos
298.088	5.01	0	3683	inf	1S/C12H15N3O4S/c1-3-6-20(17,18)8-4-5-9-10(7-8)14-11(13-9)15-12(16)19-2/h4-5,7H,3,6H2,1-2H3,(H2,13,14,15,16)	Albendazole sulfone	[M+H]+	6.2264	HILIC	pos
329.162	6.58	16997	0	0	1S/C16H24O7/c1-7(2)9-5-11(8(3)4-10(9)18)22-16-15(21)14(20)13(19)12(6-17)23-16/h4-5,7,12-21H,6H2,1-3H3/t12-,13-,14+,15-,16-/m1/s1	Zataroside B	[M+H]+	5.4914	HILIC	pos
341.118	4.32	3641	715	0.2	1S/C18H22O4/c1-11(2)7-18(20)21-10-12(3)17-9-15-8-14(13(4)19)5-6-16(15)22-17/h5-6,8,11,17H,3,7,9-10H2,1-2,4H3	2-(5-Acetyl-2,3-dihydrobenzofuran-2-yl)allyl 3-methylbutanoate	[M+K]+	5.9358	HILIC	pos
311.168	4.14	0	59481	inf	1S/C20H24O3/c1-11(2)12-4-6-16-14(18(12)21)5-7-17-15-10-23-19(22)13(15)8-9-20(16,17)3/h4,6,11,17,21H,5,7-10H2,1-3H3/t17-,20+/m0/s1	Triptophenolide	[M-H]-	9.6374	HILIC	neg
ZB-100kV/1min
mz	tr(min)	int(untreated)	int(treated)	Fold_Change	formula	name	ion_format	ME(ppm)	chrom	ionmode
197.128	8.93	2816	0	0	1S/C10H16N2O2/c1-6(2)8-10(14)12-5-3-4-7(12)9(13)11-8/h6-8H,3-5H2,1-2H3,(H,11,13)/t7-,8-/m0/s1	cyclo(L-Pro-L-Val)	[M+H]+	-3.81	RPLC	pos
634.478	20.38	0	3677	inf	1S/C34H68NO7P/c1-6-8-10-12-13-14-15-16-17-18-19-20-21-22-24-26-29-39-31-33(42-34(36)27-25-23-11-9-7-2)32-41-43(37,38)40-30-28-35(3,4)5/h16-17,33H,6-15,18-32H2,1-5H3/b17-16-	PC O-18:1-8:0	[M+H]+	-4.4502	RPLC	pos
658.504	21.24	8490	2316	0.27	1S/C40H64O6/c1-4-7-10-13-16-19-22-24-27-30-33-39(42)45-36-37(46-40(43)34-31-28-25-21-18-15-12-9-6-3)35-44-38(41)32-29-26-23-20-17-14-11-8-5-2/h8-9,11-12,17-18,20-21,26,28-29,31,37H,4-7,10,13-16,19,22-25,27,30,32-36H2,1-3H3/b11-8-,12-9-,20-17-,21-18-,29-26-,31-28-	2,3-bis[[(3Z,6Z,9Z)-dodeca-3,6,9-trienoyl]oxy]propyl tridecanoate	[M+NH4]+	-1.0052	RPLC	pos
764.554	23.49	6269	1733	0.28	1S/C44H78NO7P/c1-3-5-7-9-11-13-15-17-19-20-21-22-23-24-26-28-30-32-34-36-39-49-41-43(42-51-53(47,48)50-40-38-45)52-44(46)37-35-33-31-29-27-25-18-16-14-12-10-8-6-4-2/h5,7,10-13,16-19,21-22,43H,3-4,6,8-9,14-15,20,23-42,45H2,1-2H3,(H,47,48)/b7-5-,12-10-,13-11-,18-16-,19-17-,22-21-	PE O-22:4-17:2	[M+H]+	-6.7964	RPLC	pos
770.645	25.34	69335	0	0	1S/C45H87NO8/c1-3-5-7-9-11-13-14-15-16-17-18-19-20-21-22-23-24-25-27-28-30-32-34-39(48)38(37-53-45-44(52)43(51)42(50)40(36-47)54-45)46-41(49)35-33-31-29-26-12-10-8-6-4-2/h26,29,38-40,42-45,47-48,50-52H,3-25,27-28,30-37H2,1-2H3,(H,46,49)/b29-26-	Glc-O-C28:0-d5EA	[M+H]+	-8.1322	RPLC	pos
782.582	25.04	0	2095	inf	1S/C44H76O10/c1-3-5-7-9-11-13-15-17-18-19-21-22-24-26-28-30-32-39(46)51-35-37(36-52-44-43(50)42(49)41(48)38(34-45)54-44)53-40(47)33-31-29-27-25-23-20-16-14-12-10-8-6-4-2/h6,8,12,14,18-20,23,37-38,41-45,48-50H,3-5,7,9-11,13,15-17,21-22,24-36H2,1-2H3/b8-6-,14-12-,19-18-,23-20-	MGDG 19:1-16:3	[M+NH4]+	4.9583	RPLC	pos
784.59	25.2	0	3731	inf	1S/C44H78O10/c1-3-5-7-9-11-13-15-17-18-19-21-22-24-26-28-30-32-39(46)51-35-37(36-52-44-43(50)42(49)41(48)38(34-45)54-44)53-40(47)33-31-29-27-25-23-20-16-14-12-10-8-6-4-2/h6,8,12,14,20,23,37-38,41-45,48-50H,3-5,7,9-11,13,15-19,21-22,24-36H2,1-2H3/b8-6-,14-12-,23-20-	MGDG 19:0-16:3	[M+NH4]+	5.2713	RPLC	pos
863.711	25.35	2328	0	0	1S/C54H96O6/c1-4-7-10-13-16-19-22-24-25-26-27-28-29-31-32-35-38-41-44-47-53(56)59-50-51(49-58-52(55)46-43-40-37-34-21-18-15-12-9-6-3)60-54(57)48-45-42-39-36-33-30-23-20-17-14-11-8-5-2/h8,11,14,17,20,23,26-27,51H,4-7,9-10,12-13,15-16,18-19,21-22,24-25,28-50H2,1-3H3/b11-8-,17-14-,23-20-,27-26-	[2-[(9Z,11Z,13Z)-hexadeca-9,11,13-trienoyl]oxy-3-tridecanoyloxypropyl] (Z)-docos-11-enoate	[M+Na]+	0.2152	RPLC	pos
936.762	26.22	0	1022	inf	1S/C52H103O10P/c1-3-5-7-9-11-13-15-17-19-21-22-23-24-25-26-28-30-32-34-36-38-40-42-44-52(56)62-50(46-54)48-60-63(57,58)59-47-49(45-53)61-51(55)43-41-39-37-35-33-31-29-27-20-18-16-14-12-10-8-6-4-2/h49-50,53-54H,3-48H2,1-2H3,(H,57,58)	BMP 20:0-26:0	[M+NH4]+	-1.1804	RPLC	pos
298.088	5.01	0	5283	inf	1S/C12H15N3O4S/c1-3-6-20(17,18)8-4-5-9-10(7-8)14-11(13-9)15-12(16)19-2/h4-5,7H,3,6H2,1-2H3,(H2,13,14,15,16)	Albendazole sulfone	[M+H]+	6.2264	HILIC	pos
298.103	4.95	0	3928	inf	1S/C15H17NO4/c1-8-3-9(2)15(20)11(4-8)12(17)5-10-6-13(18)16-14(19)7-10/h3-4,10,20H,5-7H2,1-2H3,(H,16,18,19)	Actiphenol	[M+Na]+	-9.7029	HILIC	pos
298.103	7.87	4467	0	0	1S/C15H17NO4/c1-8-3-9(2)15(20)11(4-8)12(17)5-10-6-13(18)16-14(19)7-10/h3-4,10,20H,5-7H2,1-2H3,(H,16,18,19)	Actiphenol	[M+Na]+	-7.7519	HILIC	pos
378.265	5.19	0	1842	inf	1S/C22H35NO4/c1-4-23-10-20(2)6-5-16(24)22-12-7-11-14(27-3)9-21(26,17(12)18(11)25)13(19(22)23)8-15(20)22/h11-19,24-26H,4-10H2,1-3H3/t11-,12-,13+,14+,15-,16+,17-,18+,19+,20+,21+,22-/m1/s1	Karakoline	[M+H]+	0.4	HILIC	pos
383.129	4.92	523	2282	4.36	1S/C16H24O9/c1-23-11-4-8(2-3-10(11)19)9(5-17)7-24-16-15(22)14(21)13(20)12(6-18)25-16/h2-4,9,12-22H,5-7H2,1H3/t9?,12-,13-,14+,15-,16-/m1/s1	Junipediol A 8-glucoside	[M+Na]+	8.7942	HILIC	pos
541.188	7.19	1126	0	0	1S/C25H32O13/c1-3-13-14(9-19(29)35-7-6-12-4-5-16(27)17(28)8-12)15(23(33)34-2)11-36-24(13)38-25-22(32)21(31)20(30)18(10-26)37-25/h3-5,8,11,14,18,20-22,24-28,30-32H,6-7,9-10H2,1-2H3/b13-3+/t14-,18+,20+,21-,22+,24-,25-/m0/s1	Oleuropein	[M+H]+	2.8441	HILIC	pos
291.051	4.98	6959	0	0	1S/C12H12N4O3S/c1-9(17)15-10-3-5-11(6-4-10)20(18,19)16-12-13-7-2-8-14-12/h2-8H,1H3,(H,15,17)(H,13,14,16)	Acetylsulfadiazine	[M-H]-	-14.6131	HILIC	neg
ZB-120kV/1min
mz	tr(min)	int(untreated)	int(treated)	Fold_Change	formula	name	ion_format	ME(ppm)	chrom	ionmode
197.128	8.93	2816	0	0	1S/C10H16N2O2/c1-6(2)8-10(14)12-5-3-4-7(12)9(13)11-8/h6-8H,3-5H2,1-2H3,(H,11,13)/t7-,8-/m0/s1	cyclo(L-Pro-L-Val)	[M+H]+	-3.81	RPLC	pos
634.478	20.38	0	14641	inf	1S/C34H68NO7P/c1-6-8-10-12-13-14-15-16-17-18-19-20-21-22-24-26-29-39-31-33(42-34(36)27-25-23-11-9-7-2)32-41-43(37,38)40-30-28-35(3,4)5/h16-17,33H,6-15,18-32H2,1-5H3/b17-16-	PC O-18:1-8:0	[M+H]+	-4.4502	RPLC	pos
770.645	25.34	69335	0	0	1S/C45H87NO8/c1-3-5-7-9-11-13-14-15-16-17-18-19-20-21-22-23-24-25-27-28-30-32-34-39(48)38(37-53-45-44(52)43(51)42(50)40(36-47)54-45)46-41(49)35-33-31-29-26-12-10-8-6-4-2/h26,29,38-40,42-45,47-48,50-52H,3-25,27-28,30-37H2,1-2H3,(H,46,49)/b29-26-	Glc-O-C28:0-d5EA	[M+H]+	-8.1322	RPLC	pos
816.646	25.88	2901	0	0	1S/C46H87O8P/c1-4-6-8-10-12-14-16-18-20-21-22-23-24-25-27-28-30-32-34-36-38-40-45(47)52-42-44(43-53-55(49,50)51-3)54-46(48)41-39-37-35-33-31-29-26-19-17-15-13-11-9-7-5-2/h13,15,19,26,44H,4-12,14,16-18,20-25,27-43H2,1-3H3,(H,49,50)/b15-13-,26-19-	PMeOH 24:0-18:2	[M+NH4]+	-2.4263	RPLC	pos
863.711	25.35	2328	0	0	1S/C54H96O6/c1-4-7-10-13-16-19-22-24-25-26-27-28-29-31-32-35-38-41-44-47-53(56)59-50-51(49-58-52(55)46-43-40-37-34-21-18-15-12-9-6-3)60-54(57)48-45-42-39-36-33-30-23-20-17-14-11-8-5-2/h8,11,14,17,20,23,26-27,51H,4-7,9-10,12-13,15-16,18-19,21-22,24-25,28-50H2,1-3H3/b11-8-,17-14-,23-20-,27-26-	[2-[(9Z,11Z,13Z)-hexadeca-9,11,13-trienoyl]oxy-3-tridecanoyloxypropyl] (Z)-docos-11-enoate	[M+Na]+	0.2152	RPLC	pos
221.081	13.18	0	6958	inf	1S/C12H14O4/c1-12(2,3)16-11(15)9-7-5-4-6-8(9)10(13)14/h4-7H,1-3H3,(H,13,14)	tert-Butyl hydrogen phthalate	[M-H]-	-0.3557	RPLC	neg
298.103	7.87	4467	0	0	1S/C15H17NO4/c1-8-3-9(2)15(20)11(4-8)12(17)5-10-6-13(18)16-14(19)7-10/h3-4,10,20H,5-7H2,1-2H3,(H,16,18,19)	Actiphenol	[M+Na]+	-7.7519	HILIC	pos
378.265	5.19	0	1456	inf	1S/C22H35NO4/c1-4-23-10-20(2)6-5-16(24)22-12-7-11-14(27-3)9-21(26,17(12)18(11)25)13(19(22)23)8-15(20)22/h11-19,24-26H,4-10H2,1-3H3/t11-,12-,13+,14+,15-,16+,17-,18+,19+,20+,21+,22-/m1/s1	Karakoline	[M+H]+	0.4	HILIC	pos
541.188	7.19	1126	0	0	1S/C25H32O13/c1-3-13-14(9-19(29)35-7-6-12-4-5-16(27)17(28)8-12)15(23(33)34-2)11-36-24(13)38-25-22(32)21(31)20(30)18(10-26)37-25/h3-5,8,11,14,18,20-22,24-28,30-32H,6-7,9-10H2,1-2H3/b13-3+/t14-,18+,20+,21-,22+,24-,25-/m0/s1	Oleuropein	[M+H]+	2.8441	HILIC	pos
171.011	4.96	3852	0	0	1S/C7H8O3S/c1-6-2-4-7(5-3-6)11(8,9)10/h2-5H,1H3,(H,8,9,10)	p-Toluenesulfonic acid	[M-H]-	-1.5939	HILIC	neg
311.168	4.14	65973	0	0	1S/C20H24O3/c1-11(2)12-4-6-16-14(18(12)21)5-7-17-15-10-23-19(22)13(15)8-9-20(16,17)3/h4,6,11,17,21H,5,7-10H2,1-3H3/t17-,20+/m0/s1	Triptophenolide	[M-H]-	9.6374	HILIC	neg
